# Supplementary material for: IκBNS-deficiency protects mice from fatal Listeria monocytogenes infection by blunting pro-inflammatory signature in Ly6Chigh monocytes and preventing exaggerated innate immune responses
Source: Front Immunol. 2022 Dec 22;13:1028789. doi: 10.3389/fimmu.2022.1028789 (PMC9813228; doi:10.3389/fimmu.2022.1028789)
Supplement: Supplementary file 1 [file Table_1.xlsx]

## Sheet: Supplementary table X
Annotation			normalized log2 signal intensity								log2 fold change
Array ID	Gene Symbol	KMC cluster ID	KO d0	KO d2	KO d3	KO d4	WT d0	WT d2	WT d3	WT d4	KO d2 vs d0	KO d3 vs d0	KO d4 vs d0	WT d2 vs d0	WT d3 vs d0	WT d4 vs d0
17462492	A2m	1	5.76	10.66	12.65	9.64	5.09	11.34	11.2	11.2	4.90014	6.88996	3.87971	6.25001	6.10999	6.10999
17229960	Apcs	1	9.98	12.59	12.76	12.35	9.92	12.59	12.28	12.24	2.61117	2.78031	2.37016	2.66903	2.35896	2.31904
17318807	Apol10b	1	4.57	8.52	7.03	7.34	5.07	8.39	6.98	6.99	3.94953	2.45943	2.76977	3.32048	1.91073	1.91839
17350932	BC023105	1	7.68	10.59	9.41	9.76	7.93	10.69	10.22	10.23	2.91073	1.73118	2.08066	2.75916	2.28983	2.29866
17514424	Casp1	1	6.07	8.28	8.5	8.5	6.14	8.37	8.92	8.9	2.21101	2.43029	2.43029	2.22959	2.78031	2.75916
17266967	Ccl3	1	5.19	6.71	8.59	6.93	5.16	7.35	9.28	9.28	1.52105	3.40054	1.73985	2.18903	4.12019	4.12019
17353747	Cd14	1	5.83	9.78	10.9	9.46	6.18	10.03	10.53	10.54	3.94953	5.06996	3.62994	3.85	4.34979	4.35966
17289527	Cd180	1	6.18	8.35	8.39	8.69	5.95	8.24	8.66	8.67	2.16993	2.21101	2.51096	2.28983	2.70929	2.72028
17408960	Cd53	1	6.95	8.92	9.39	9.59	7.11	8.96	9.91	9.8	1.97085	2.44095	2.63923	1.852	2.79909	2.6893
17462729	Clec4a1	1	5.97	7.27	8.47	7.98	5.56	7.36	8.65	8.66	1.29866	2.5008	2.01078	1.79909	3.08916	3.0993
17400375	Ctss	1	9.27	11.21	11.43	11.93	9.18	11.16	11.98	12.01	1.94111	2.16027	2.65992	1.9782	2.79909	2.82985
17438987	Cxcl1	1	7.16	10.21	10.53	9.89	7.33	10	9.77	9.73	3.04963	3.37016	2.72901	2.66903	2.44095	2.40054
17449710	Cxcl9	1	9.43	13.3	12.23	12.11	9.74	13.27	12.94	12.92	3.86987	2.79909	2.68032	3.52982	3.20006	3.17951
17240186	Fam26f	1	5.88	8.49	8.04	8.5	6.29	8.48	8.47	8.5	2.61117	2.16027	2.62059	2.18903	2.17951	2.21101
17219199	Fcgr4	1	6.56	8.84	9.2	9.46	6.42	8.94	9.72	9.67	2.28096	2.63923	2.89918	2.52105	3.30012	3.24945
17450515	Gbp11	1	7.34	10.81	9.18	9.37	7.2	10.42	10.13	10.14	3.46989	1.83996	2.02857	3.22033	2.92979	2.93923
17403268	Gbp2	1	7.12	11.26	10.15	10.56	7.56	11.29	11.17	11.12	4.13996	3.03034	3.43962	3.7301	3.60999	3.55949
17403255	Gbp2b	1	6.06	9.04	8.84	9.71	6.01	9.03	9.72	9.78	2.98003	2.78031	3.64962	3.0197	3.71039	3.76977
17403237	Gbp3	1	7.35	10.19	8.99	9.36	7.23	10.18	10.03	9.99	2.83996	1.64155	2.01078	2.95047	2.79909	2.75916
17450461	Gbp4	1	4.46	9.37	8.93	9.06	4.53	9.22	9.59	9.59	4.90977	4.46989	4.59991	4.68986	5.06005	5.06005
17403205	Gbp5	1	5.99	8.92	8.83	8.89	5.45	8.95	9.6	9.54	2.92979	2.83996	2.89918	3.49953	4.14975	4.09001
17450434	Gbp8	1	6.27	10.45	9.24	10	4.76	10.45	10.43	10.37	4.18031	2.97085	3.7301	5.69014	5.66988	5.60999
17450448	Gbp9	1	7.55	10.37	9.6	9.72	7.27	10.43	10.19	10.2	2.81967	2.04963	2.16993	3.16027	2.92029	2.92979
17290894	Gpr141	1	3.99	5.62	6.44	6.44	4.15	5.57	7	7.07	1.63227	2.4489	2.4489	1.42223	2.85	2.92029
17377870	Hck	1	6.79	8.87	9.38	8.86	6.84	8.81	9.34	9.34	2.08066	2.58976	2.07039	1.97085	2.5008	2.5008
17230045	Ifi204	1	6.43	8.57	8.9	8.92	6.41	8.77	9.44	9.49	2.14078	2.46989	2.49057	2.35896	3.03034	3.08066
17230111	Ifi205	1	7.13	9.86	10.38	9.9	6.24	9.8	11.07	10.96	2.72901	3.24945	2.76977	3.55949	4.82985	4.71973
17510136	Ifi30	1	7.57	10	10.21	10.27	7.99	9.93	10.42	10.41	2.43029	2.63923	2.70044	1.94111	2.43029	2.41954
17495839	Igsf6	1	7.9	9.27	9.88	10.18	7.38	9.27	10.93	10.91	1.36737	1.9782	2.28096	1.89142	3.54967	3.52982
17249980	Igtp	1	8.69	12.03	10.99	11.68	9.1	12.07	11.84	11.86	3.34056	2.29866	2.98914	2.97085	2.73985	2.75916
17245399	Irak3	1	6.44	8.4	8.97	8.17	5.85	8.52	8.88	8.85	1.95977	2.53107	1.73118	2.66903	3.03034	3
17302475	Irg1	1	4.87	7.04	8.36	7.27	5.34	7.03	8.94	8.76	2.16993	3.49057	2.40054	1.69153	3.60051	3.41954
17501976	Isyna1	1	7.29	10.22	10.88	10.21	6.82	10.2	9.3	9.36	2.92979	3.58976	2.92029	3.3799	2.48027	2.54102
17483577	Itgam	1	5.48	7.3	8.89	7.84	5.61	7.6	9.26	9.23	1.81967	3.41007	2.35896	1.98914	3.64962	3.62059
17234647	Itgb2	1	7.25	9.09	9.47	9.52	7.03	9.06	9.69	9.78	1.83996	2.22033	2.26903	2.02857	2.65992	2.75061
17471828	Klra2	1	5.5	7.18	7.77	7.43	5.21	7.34	8.17	8.15	1.67807	2.26903	1.92979	2.13093	2.95977	2.93923
17233210	Lilr4b	1	5.81	7.22	8.11	7.47	5.46	7.53	8.75	8.74	1.41143	2.29866	1.65992	2.07039	3.28983	3.27947
17233226	Lilrb4a	1	8.19	10.67	11.25	11.28	8.24	10.59	11.76	11.7	2.48027	3.06005	3.08916	2.3505	3.51979	3.45943
17318083	Ly6a	1	8.31	12.05	11.84	11.54	8.74	12.07	12.01	12.01	3.73985	3.52982	3.22959	3.33056	3.27053	3.27053
17318020	Ly6d	1	6.52	8.41	9.14	8.99	6.82	8.55	9.41	9.53	1.89142	2.62059	2.46989	1.73118	2.58976	2.70929
17226327	Marco	1	7.14	9.08	10.24	10.5	6.78	9.22	10.8	10.8	1.94111	3.0993	3.36036	2.44095	4.0197	4.0197
17514553	Mmp8	1	5.26	6.74	8.49	7.74	4.81	6.72	8.82	8.77	1.48027	3.22959	2.48027	1.91073	4.00988	3.95977
17357810	Mpeg1	1	9.15	11.87	11.34	11.49	9.12	11.85	11.53	11.51	2.72028	2.18903	2.33914	2.72901	2.40871	2.38957
17357648	Ms4a4c	1	4.77	6.16	6.74	6.97	4.52	6.26	7.78	7.71	1.38957	1.97085	2.19849	1.73985	3.26003	3.19061
17357688	Ms4a6b	1	4.98	7.05	7.46	7.32	5.15	7.28	7.75	7.71	2.07039	2.48027	2.33914	2.13093	2.59932	2.56071
17357671	Ms4a6c	1	5.56	8.11	8.36	8.19	4.95	7.96	8.86	8.92	2.5509	2.79909	2.62994	3.01078	3.90977	3.96993
17362973	Ms4a6d	1	4.72	8.53	8.96	8.88	5.88	8.64	9.7	9.63	3.81044	4.24031	4.16027	2.75916	3.81967	3.74953
17452115	Oas1g	1	5.7	9.16	9.07	7.98	4.8	8.99	8.53	8.58	3.45943	3.37016	2.28096	4.18982	3.7301	3.78031
17441037	Oasl2	1	7.45	11.15	10.01	9.49	7.25	11.21	10.41	10.41	3.70044	2.56071	2.03914	3.95977	3.16027	3.16027
17414747	Orm2	1	10.16	13.5	13.48	13.26	9.3	13.4	13.32	13.25	3.34056	3.32048	3.0993	4.10014	4.0197	3.94953
17414738	Orm3	1	8.49	10.41	10.89	11.24	8	10.19	11	10.89	1.91839	2.40054	2.75061	2.18903	3	2.88947
17227892	Prg4	1	10.06	12.37	12.51	12.2	9.95	12.39	12.13	12.15	2.31034	2.4489	2.14078	2.44095	2.17951	2.19849
17219662	Pyhin1	1	5.27	7.71	8.64	8.11	4.85	8.02	9.24	9.09	2.44095	3.37016	2.83996	3.16993	4.39025	4.24031
17326075	Retnlg	1	5.1	6.66	7.96	7.81	4.5	6.87	8.39	8.42	1.56071	2.85997	2.70929	2.37016	3.89045	3.92029
17399823	S100a8	1	4.75	6.39	8.43	7.71	4.7	6.45	8.97	8.93	1.64155	3.68032	2.95977	1.74846	4.26978	4.23036
17407363	S100a9	1	4.88	6.19	7.74	7.44	5	5.61	8.33	8.41	1.31034	2.85997	2.56071	0.613532	3.33056	3.41007
17491205	Saa1	1	9.41	13.53	13.46	13.58	9.59	13.47	13.59	13.57	4.12019	4.04963	4.16993	3.87971	4	3.98003
17478195	Saa2	1	9.07	13.55	13.48	13.54	9.8	13.54	13.59	13.58	4.48027	4.41007	4.46989	3.73985	3.78973	3.78031
17491193	Saa3	1	7.13	13.52	13.52	12.86	7.22	13.55	13.36	13.38	6.39008	6.39008	5.7301	6.33002	6.13996	6.16007
17218835	Sell	1	6.62	8.58	9.32	9.31	6.4	8.62	9.64	9.65	1.95977	2.70044	2.6893	2.22033	3.24031	3.24945
17278296	Serpina3i	1	4.96	8.49	8.89	7.37	5.39	8.2	7.73	7.72	3.52982	3.92979	2.40871	2.80941	2.33914	2.33056
17544837	Serpina7	1	8.03	11.39	11.31	9.98	8.69	11.29	11.19	11.21	3.36036	3.27947	1.9486	2.59932	2.5008	2.52105
17404217	Sirpb1a	1	3.4	5.86	6.25	5.97	3.09	6.58	6.99	6.9	2.45943	2.85	2.57046	3.49057	3.90014	3.81044
17229782	Slamf7	1	6.34	8.38	8.3	8.59	5.86	8.46	9.13	9.18	2.03914	1.95977	2.25096	2.59932	3.27053	3.32048
17265631	Slc13a5	1	5.96	9.04	9.34	8.13	5.82	9.19	7.73	7.58	3.08066	3.3799	2.16993	3.37016	1.91073	1.76129
17254176	Slfn4	1	5.18	7.22	8.56	7.57	5.33	7.12	8.63	8.53	2.03914	3.3799	2.38957	1.79077	3.30012	3.20006
17212750	Stat1	1	9.87	12.43	11.67	12.18	9.92	12.49	12.37	12.34	2.56071	1.79909	2.31034	2.57046	2.4489	2.41954
17434490	Steap4	1	10.1	12.83	13.05	12.8	10.4	12.71	12.86	12.84	2.72901	2.95047	2.70044	2.31034	2.45943	2.44095
17406279	Tlr2	1	5.18	8.06	8.17	7.51	5.75	7.85	8.21	8.22	2.87971	2.98914	2.33056	2.10098	2.45943	2.46989
17337545	Ubd	1	5.22	9.94	8.98	8.34	5.83	9.87	9.87	9.82	4.71973	3.76022	3.11936	4.04002	4.04002	3.99005
17395079	Zbp1	1	7.96	11.21	10.75	10.65	8.26	11.12	11.05	11.05	3.24945	2.79077	2.6893	2.85997	2.79077	2.79077
17451614	2610524H06Rik	2	3.89	5.29	4.91	5.03	3.73	5.39	5.87	5.55	1.40054	1.02148	1.1375	1.65992	2.14078	1.81967
17515436	9530077C05Rik	2	5.28	7.35	8.39	7.15	5.52	8.09	6.29	6.32	2.07039	3.10936	1.87184	2.57046	0.773996	0.799087
17262241	9930111J21Rik2	2	6.89	8.54	8.14	8.28	6.56	8.71	8.88	9	1.65076	1.25096	1.38957	2.15056	2.31904	2.44095
17515238	AB124611	2	6.78	7.9	8.53	8.71	6.34	8.06	8.72	8.66	1.1177	1.74846	1.92979	1.71809	2.38128	2.31904
17450414	Abcg3	2	6.14	7.1	7.36	7.47	5.85	6.91	7.39	7.44	0.963474	1.22033	1.32769	1.05658	1.54102	1.58976
17239184	Adgb	2	5.75	6.54	6.92	6.88	5.53	6.66	7.09	7.16	0.790772	1.16993	1.13093	1.13093	1.56071	1.63227
17354857	Adrb2	2	6.6	7.36	8.16	7.57	6.2	7.37	7.79	7.78	0.757023	1.56071	0.970854	1.16993	1.58976	1.58015
17230034	AI607873	2	6.24	7.4	7.78	6.9	5.2	7.25	7.35	7.5	1.15704	1.54102	0.659925	2.04963	2.15056	2.29866
17265193	Alox12	2	5.93	7.67	7.45	7.12	6.18	7.61	7.05	6.99	1.73985	1.52105	1.18903	1.42761	0.871844	0.807355
17444961	Alox5ap	2	6.7	7.66	8.83	8.63	6.41	7.4	9.14	9.16	0.963474	2.13093	1.92979	0.992768	2.72901	2.75061
17367536	Apbb1ip	2	6.56	7.18	7.68	7.84	6.52	7.13	8.2	8.24	0.62293	1.1177	1.28096	0.613532	1.67807	1.71809
17472210	Arhgdib	2	6.33	7.53	7.65	8.06	6.57	7.47	8.26	8.25	1.20163	1.32193	1.73118	0.903038	1.69153	1.67807
17493912	Art2b	2	5.3	6.89	6.68	8.14	5.33	7.19	7.62	7.48	1.58976	1.37851	2.83996	1.85997	2.28983	2.15056
17460465	Asprv1	2	5.11	5.55	6.2	6.19	4.65	5.5	7.01	7.04	0.443607	1.09085	1.07724	0.847997	2.35896	2.38957
17231033	Atf3	2	6.5	7.87	8.16	8.21	6.7	7.95	8.61	8.57	1.36737	1.65992	1.70929	1.25096	1.91073	1.87184
17391056	Atp8b4	2	4.46	6.05	6.54	6.18	4.51	5.9	6.6	6.55	1.58976	2.08066	1.71809	1.38957	2.09085	2.03914
17440728	Aym1	2	5.72	6.74	6.77	7.44	6.14	7	7.62	7.49	1.02148	1.04963	1.71809	0.863938	1.48027	1.3505
17510345	Bst2	2	10.77	12.21	11.22	10.97	10.56	12.17	11.47	11.47	1.43829	0.454176	0.201634	1.60881	0.910733	0.910733
17431607	C1qb	2	9	10.22	10.55	10.78	8.67	10.29	10.58	10.7	1.22033	1.5509	1.77821	1.61824	1.91073	2.02857
17453611	Ccl24	2	6.33	8.88	8.58	8.93	6.79	8.61	8.56	8.44	2.5509	2.25096	2.59932	1.81967	1.76977	1.65076
17532569	Ccr1	2	4.61	5.31	6.3	5.98	4.87	5.39	6.31	6.28	0.695994	1.69153	1.36737	0.516015	1.43829	1.41143
17531705	Ccrl2	2	5.66	7.53	7.66	6.7	5.64	7.5	8.18	8.1	1.87184	2	1.04264	1.85997	2.54102	2.45943
17219382	Cd244	2	5.3	5.71	6.89	7.06	5	5.78	6.87	6.91	0.411426	1.58976	1.76129	0.782409	1.87184	1.91073
17271769	Cd300e	2	6.57	8	8.6	8.67	6.4	8.05	8.7	8.65	1.42761	2.02857	2.10098	1.65076	2.29866	2.25096
17437213	Cd38	2	7.86	9.36	9.65	9.43	7.82	9.36	9.8	9.85	1.5008	1.79077	1.57046	1.54102	1.9782	2.02857
17388733	Cd44	2	6.13	6.98	7.71	7.37	5.96	7.12	7.87	7.82	0.847997	1.58015	1.23879	1.15704	1.91073	1.85997
17219397	Cd48	2	5.49	6.72	7.37	7.17	5.64	6.88	7.33	7.24	1.23266	1.87971	1.67807	1.23879	1.69153	1.59932
17398734	Cd5l	2	8.68	9.52	10.2	10.84	8.44	9.41	10.5	10.51	0.83996	1.52105	2.16027	0.970854	2.06005	2.07039
17264835	Cd68	2	7.9	9.4	9.86	9.86	7.9	9.32	9.9	9.97	1.5008	1.95977	1.95977	1.42223	2	2.07039
17471502	Cd69	2	4.85	5.94	6.3	6.12	4.88	5.78	6.85	6.65	1.09085	1.4489	1.26903	0.903038	1.97085	1.76977
17474694	Ceacam20	2	5.61	6.63	6.49	6.94	5.65	6.2	7.29	7.22	1.02148	0.879706	1.32769	0.545968	1.64155	1.57046
17364111	Ch25h	2	4.83	7.04	7.02	5.88	5.27	6.51	6.33	6.42	2.21101	2.18903	1.04963	1.23879	1.05658	1.15056
17322842	Ciita	2	6.49	7.97	7.55	8.11	6.86	7.93	7.94	8.04	1.48027	1.05658	1.61824	1.07039	1.07724	1.18269
17462738	Clec4a3	2	6.55	7.27	8.07	8.34	6.02	7.35	8.56	8.61	0.722466	1.52105	1.79077	1.32769	2.54102	2.58976
17313998	Creld2	2	9.34	11.07	10.65	10.31	9.04	11.3	10.34	10.29	1.73118	1.31034	0.970854	2.26003	1.29866	1.25096
17409075	Csf1	2	7.08	8.32	8.69	8.2	7.22	8.42	8.53	8.53	1.23879	1.60881	1.1177	1.20163	1.31034	1.31034
17318950	Csf2rb2	2	7.06	7.5	8.08	8.05	5.83	7.56	8.27	8.37	0.443607	1.02148	0.992768	1.73118	2.44095	2.54102
17293362	Ctla2a	2	6.41	7.72	7.19	7.18	5.54	7.57	7.54	7.66	1.31034	0.782409	0.773996	2.02857	2	2.12102
17293348	Ctla2b	2	5.43	7.25	7.01	6.86	5.65	7.51	7.17	7.17	1.81967	1.58015	1.42761	1.85997	1.52105	1.52105
17312759	Cyth4	2	7.75	8.45	8.94	8.89	7.58	8.29	9.21	9.22	0.695994	1.18903	1.1375	0.713696	1.63227	1.64155
17269595	Dhx58	2	7.11	8.69	8.21	7.43	7.12	8.81	8.04	7.99	1.58015	1.09761	0.321928	1.69153	0.918386	0.871844
17483925	Dmbt1	2	4.09	5.12	5.78	6.23	4.9	6.91	6.19	6.23	1.02857	1.69153	2.14078	2.01078	1.29278	1.32769
17233920	Dnajc12	2	7	9.04	8.99	8.84	7.37	9.04	8.41	8.45	2.03914	1.98914	1.83996	1.66903	1.04264	1.07724
17533994	Dock11	2	5.49	6.86	7	7.03	5.64	6.82	7.29	7.29	1.36737	1.51096	1.54102	1.18269	1.65076	1.65076
17227266	Elf3	2	5.6	7.7	7.61	6.73	5.2	7.62	6.75	6.9	2.10098	2.01078	1.13093	2.41954	1.5509	1.70044
17290083	Emb	2	6	6.71	7.56	7.32	5.8	6.5	7.67	7.61	0.713696	1.56071	1.32193	0.695994	1.87184	1.81147
17291881	F13a1	2	5.69	6.45	8.25	7.55	6.04	6.42	8.13	8.16	0.757023	2.56071	1.85997	0.378512	2.09085	2.12102
17350921	F830016B08Rik	2	9.09	11.02	9.43	9.69	8.66	11.13	10.04	10.07	1.92979	0.344828	0.604071	2.46989	1.37851	1.41143
17404091	Fabp4	2	7.44	9.42	9.27	8.24	7.65	9.33	8.8	8.74	1.9782	1.83188	0.799087	1.67807	1.15056	1.09085
17316197	Fam105a	2	5.69	6.74	7.09	7.32	5.4	6.56	7.45	7.39	1.04963	1.40054	1.63227	1.15704	2.04963	1.98914
17311678	Fam83a	2	5.79	6.13	7.13	6.52	5.63	6.39	7.05	7.23	0.344828	1.33914	0.731183	0.757023	1.42223	1.59932
17408024	Fcgr1	2	6.9	8.87	8.99	9.2	7.11	8.85	9.5	9.47	1.97085	2.09085	2.29866	1.73985	2.38957	2.35896
17229620	Fcgr3	2	6.86	7.63	7.98	8.46	6.56	7.55	8.11	8.41	0.773996	1.1177	1.59932	0.992768	1.5509	1.852
17435089	Fgl2	2	7.66	8.99	9.12	9.67	7.44	9.05	9.38	9.37	1.32769	1.45943	2.01078	1.60881	1.94111	1.92979
17341276	Fpr1	2	6.46	7.55	8.42	8.12	6.2	7.55	8.61	8.63	1.09085	1.95977	1.65992	1.3505	2.40871	2.43029
17287361	Gadd45g	2	7.36	9.38	9.83	8.46	7.5	9.61	8.34	8.33	2.02148	2.46989	1.09761	2.11103	0.83996	0.831877
17458355	Gimap9	2	5.95	7.45	7.65	6.63	6.26	7.39	6.83	6.81	1.5008	1.70044	0.678072	1.13093	0.565597	0.545968
17413500	Glipr2	2	5.6	6.53	7.01	6.41	5.28	6.45	6.91	6.75	0.933573	1.41143	0.807355	1.16993	1.63227	1.46989
17277794	Gpr65	2	6.51	8	8.41	8.59	6.47	7.86	9.04	8.97	1.49057	1.89918	2.08066	1.38957	2.57046	2.5008
17249787	Gpx3	2	6.4	6.84	7.83	7.96	5.88	7.17	7.64	7.66	0.443607	1.42761	1.56071	1.29278	1.76129	1.77821
17296286	Gzma	2	4.72	6.34	6.49	6.18	4.93	6.02	6.49	6.46	1.61824	1.76977	1.45943	1.09085	1.56071	1.53107
17307033	Gzmb	2	5.87	7.34	7.34	6.72	5.33	7.27	7.33	7.29	1.46989	1.46989	0.847997	1.94111	2	1.95977
17336407	H2-DMa	2	6.27	7.83	7.45	7.9	6.25	7.9	7.91	7.85	1.56071	1.18269	1.63227	1.65076	1.65992	1.59932
17336502	H2-Eb1	2	7.99	9.42	9.15	9.82	7.71	9.41	9.86	9.77	1.42761	1.15704	1.83188	1.70044	2.15056	2.06005
17248809	Havcr2	2	5.54	6.76	6.57	6.65	5.41	7.18	6.93	6.81	1.22033	1.02857	1.11103	1.76977	1.52105	1.40054
17285867	Hist1h2ab	2	6.18	7.48	7.61	7.19	5.7	7.36	7.24	7.25	1.29866	1.42761	1.0072	1.65992	1.54102	1.5509
17285746	Hist1h2bj	2	3.93	6.23	5.61	4.08	4.15	5.94	4.31	4.19	2.29866	1.67807	0.15056	1.79077	0.163499	0.0426443
17285842	Hist1h3d	2	5.1	5.58	6.01	5.54	3.83	5.79	5.42	5.46	0.475085	0.910733	0.443607	1.95977	1.58976	1.63227
17291183	Hist1h3e	2	4.34	5.68	5.24	6.13	3.52	5.96	5.73	5.85	1.33914	0.903038	1.79077	2.44095	2.21101	2.33056
17285815	Hist1h4h	2	5.51	5.51	6.75	6.54	4.33	6.06	6.05	5.89	0	1.23879	1.02857	1.73118	1.71809	1.56071
17292775	Hk3	2	5.83	7.49	7.66	7.78	6.16	7.56	7.94	7.94	1.65992	1.83188	1.9486	1.40054	1.77821	1.77821
17344132	Hspa1a	2	6.07	6.97	6.64	6.68	5.44	7.36	7.72	7.62	0.903038	0.565597	0.613532	1.91839	2.28096	2.17951
17455507	Hsph1	2	8.62	10.38	9.06	9.42	8.53	10.68	9.46	9.44	1.76129	0.443607	0.799087	2.15056	0.933573	0.910733
17318105	I830127L07Rik	2	6.38	7.55	7.85	7.89	6.02	6.62	7.9	8.13	1.16993	1.46989	1.51096	0.604071	1.87971	2.11103
17515074	Icam1	2	7.01	9.18	9.44	8.89	7.37	9.1	9.42	9.38	2.16993	2.43029	1.87971	1.73118	2.04963	2.01078
17283556	Ifi27l2b	2	5.57	8.76	8.18	7.41	6.75	8.85	7.52	7.56	3.19061	2.61117	1.83996	2.10098	0.773996	0.807355
17358832	Ifit1	2	7.81	10.17	9.46	8.3	7.89	10.27	9.66	9.58	2.35896	1.65076	0.485427	2.38128	1.76977	1.69153
17364126	Ifit1bl1	2	3.85	4.2	5.04	4.97	3.14	4.22	5.53	5.38	0.344828	1.18903	1.1177	1.07724	2.38957	2.23879
17497713	Ifitm2	2	8.56	10.38	10.27	9.53	8.42	10.24	9.52	9.43	1.81967	1.70929	0.970854	1.81967	1.09761	1.0072
17526492	Il10ra	2	6.12	6.9	6.92	7.25	5.56	6.75	7.19	7.17	0.782409	0.799087	1.13093	1.18903	1.63227	1.60881
17462351	Il17ra	2	7.78	9.13	9.49	8.48	7.86	9.34	8.56	8.59	1.3505	1.70929	0.695994	1.48027	0.695994	0.731183
17493995	Il18bp	2	7.86	9.82	9.58	9.47	8.18	9.86	9.48	9.45	1.95977	1.71809	1.60881	1.67807	1.29866	1.26903
17391554	Il1a	2	6.91	8.36	8.78	8.5	6.75	8.15	8.95	8.97	1.4489	1.87184	1.58976	1.40054	2.19849	2.22033
17367652	Il1f9	2	3.79	4.88	5.74	5.2	4.38	4.98	6.46	6.32	1.09085	1.9486	1.41143	0.604071	2.08066	1.94111
17212185	Il1r1	2	9.69	11.1	11.71	11.05	8.91	11.3	10.89	10.96	1.41143	2.02148	1.36177	2.38957	1.9782	2.04963
17212174	Il1r2	2	5.02	5.99	7.67	6.79	5	6.4	7.87	7.83	0.970854	2.65076	1.76977	1.40054	2.86987	2.82985
17419890	Il22ra1	2	7.28	9.07	9.21	8.67	7.54	8.9	8.9	8.89	1.79077	1.92979	1.38957	1.36177	1.36177	1.3505
17492661	Iqgap1	2	7.41	8.62	9.02	9	7.52	8.7	9.3	9.31	1.20789	1.60881	1.58976	1.18269	1.77821	1.79077
17249593	Irf1	2	7.62	9.35	9.19	9.3	7.6	9.43	9.54	9.54	1.73118	1.57046	1.67807	1.83188	1.94111	1.94111
17506279	Irf8	2	6.67	8.62	8.52	8.43	6.87	8.59	8.53	8.56	1.9486	1.852	1.76129	1.71809	1.65992	1.69153
17249990	Irgm2	2	8.78	11.42	10.74	10.99	9.1	11.35	11.06	11.05	2.63923	1.95977	2.21101	2.25096	1.95977	1.9486
17434023	Isg15	2	8.22	11.07	10.16	9.18	8.2	11.18	10.45	10.48	2.85	1.94111	0.963474	2.98003	2.25096	2.28096
17483264	Itgal	2	7.3	8.6	9.09	9.43	7.29	8.71	9.33	9.32	1.29866	1.79077	2.13093	1.42223	2.03914	2.02857
17326801	Jam2	2	8.36	10.05	9.84	9.43	8.18	10.02	9.26	9.24	1.69153	1.48027	1.07039	1.83996	1.07724	1.05658
17217969	Kcnt2	2	5.79	6.95	6.96	6.39	4.85	6.8	6.03	5.89	1.15704	1.16993	0.604071	1.9486	1.18269	1.04264
17527934	Kif23	2	5.38	6.38	6.69	7.46	5.49	6.09	7.48	7.42	1	1.31034	2.08066	0.604071	1.98914	1.92979
17485673	Lair1	2	6.63	7.77	8	8.24	6.19	7.66	8.18	8.27	1.1375	1.36737	1.60881	1.46989	1.98914	2.08066
17378827	Lbp	2	10.73	12.12	12.23	12.01	10.44	12.1	11.87	11.89	1.38957	1.5008	1.28096	1.65992	1.42761	1.4489
17299329	Lgals3	2	6.07	7.56	7.9	7.59	6.94	7.39	7.94	7.94	1.49057	1.83188	1.52105	0.454176	1	1
17272785	Lgals3bp	2	9.75	11.17	11.29	10.82	9.51	11.23	10.85	10.9	1.42223	1.54102	1.07039	1.71809	1.33914	1.38957
17283445	Lgmn	2	9.14	10.59	10.95	10.82	9.04	10.63	10.88	10.89	1.4489	1.81147	1.67807	1.58976	1.83996	1.852
17346150	Lrg1	2	10.4	12.06	12.27	11.99	10.35	12.12	12	12.02	1.65992	1.87184	1.58976	1.76977	1.65076	1.66903
17522555	Ltf	2	5.07	5.69	6.35	7.14	5.4	5.62	7.31	7.63	0.62293	1.28096	2.07039	0.214125	1.91073	2.22959
17318076	Ly6i	2	5.48	7.36	6.85	7.1	5.54	7.18	8.02	7.88	1.87971	1.36737	1.61824	1.64155	2.48027	2.33914
17286587	Ly86	2	7.82	9.58	9.6	10	7.35	9.6	9.94	10.04	1.76129	1.77821	2.17951	2.25096	2.58976	2.6893
17498730	Mcemp1	2	6.03	6.66	7.57	7.28	5.91	6.82	8.17	8.19	0.632268	1.54102	1.25096	0.910733	2.26003	2.28096
17464492	Mettl20	2	7.45	8.92	8.81	8.18	7.36	9.02	8.03	7.96	1.46989	1.36177	0.731183	1.65992	0.669027	0.604071
17513076	Mlkl	2	7.01	9.51	8.97	8.96	7.45	9.52	9.38	9.39	2.5008	1.95977	1.9486	2.07039	1.92979	1.94111
17514482	Mmp13	2	5.57	6.97	7.48	6.53	5.62	6.3	7.18	7.24	1.40054	1.91073	0.963474	0.678072	1.56071	1.61824
17514592	Mmp7	2	5.88	7.78	7.74	7.66	6.41	8.03	8.06	8.17	1.89918	1.85997	1.77821	1.61824	1.65076	1.76129
17491318	Mrgpra1	2	7.66	9.16	9.23	9.76	8.37	9.31	9.97	9.93	1.5008	1.57046	2.10098	0.941106	1.59932	1.56071
17362874	Ms4a8a	2	5.6	6.12	6.85	6.8	5.4	6.43	7.17	7.18	0.516015	1.25096	1.20163	1.02857	1.76977	1.77821
17536364	Msn	2	8.9	10.05	10.49	10.53	8.79	10.16	10.76	10.76	1.15056	1.58976	1.63227	1.36737	1.97085	1.97085
17496514	Mvp	2	8.19	9.92	9.67	9.13	8.36	9.9	9.3	9.42	1.73118	1.48027	0.941106	1.54102	0.941106	1.05658
17327557	Mx2	2	5.43	7.41	7.51	5.63	5.96	7.72	6.31	6.3	1.9782	2.08066	0.201634	1.76129	0.344828	0.344828
17336114	Myo1f	2	5.74	7.07	7.57	7.71	5.83	7	7.72	7.57	1.32769	1.83188	1.97085	1.16993	1.89142	1.73985
17364280	Myof	2	6.5	7.78	8.12	8	6.17	7.73	8.5	8.49	1.28096	1.61824	1.5008	1.56071	2.33056	2.31904
17449673	Naaa	2	7.16	8.39	8.77	8.78	7.38	8.33	9.06	9.08	1.23266	1.60881	1.61824	0.948601	1.67807	1.70044
17295569	Naip2	2	5.15	6.22	6.3	6.35	4.71	6.27	6.63	6.5	1.07039	1.15056	1.20163	1.56071	1.91839	1.79077
17315570	Nckap1l	2	7.03	8.2	8.62	8.69	6.72	8.35	8.69	8.69	1.16993	1.58976	1.65992	1.63227	1.97085	1.97085
17253707	Nos2	2	5.56	6.91	8.85	6.99	6	6.93	8.93	9.08	1.3505	3.28983	1.42761	0.933573	2.92979	3.08066
17452126	Oas1a	2	5.38	7.33	7.16	7.3	5.54	7.19	7.35	7.33	1.9486	1.77821	1.91839	1.65076	1.81147	1.79077
17452054	Oas2	2	6.83	8.25	8.42	7.28	6.22	8.43	7.83	7.77	1.42223	1.58976	0.454176	2.21101	1.60881	1.5509
17441051	Oasl1	2	7.63	9.74	9.27	8.49	7.63	9.7	9.15	9.17	2.11103	1.64155	0.863938	2.07039	1.52105	1.54102
17387624	Olfr1019	2	3.21	4.27	4.26	5.96	3.34	3.82	5.7	5.75	1.05658	1.04963	2.75061	0.475085	2.35896	2.40871
17219629	Olfr16	2	3.8	5.6	6.53	5.03	3.65	5.66	5.29	5.33	1.79909	2.72901	1.23266	2.01078	1.64155	1.67807
17471550	Olr1	2	4.83	6	6.41	5.75	5.3	5.96	6.9	6.91	1.16993	1.58015	0.918386	0.659925	1.59932	1.60881
17405478	P2ry13	2	6.01	6.86	7.62	7.26	5.87	7.07	7.34	7.21	0.847997	1.60881	1.25096	1.20163	1.46989	1.33914
17405463	P2ry14	2	5.5	7.19	7.38	7.45	6.19	7.02	7.31	7.38	1.69153	1.87971	1.9486	0.831877	1.1177	1.18903
17233536	P4ha1	2	7.76	9.08	8.69	8.48	7.41	9.21	8.86	8.89	1.32193	0.933573	0.722466	1.79909	1.4489	1.48027
17330099	Parp14	2	9.12	11.06	10.64	10.38	9.09	11.08	10.92	10.91	1.94111	1.52105	1.25701	1.98914	1.83188	1.81967
17307280	Phf11b	2	6.93	8.91	8.86	8.42	6.85	8.98	9.32	9.28	1.9782	1.92979	1.49057	2.13093	2.46989	2.43029
17454166	Pilra	2	6.1	6.81	7.54	7.56	5.77	6.57	7.85	7.85	0.713696	1.43829	1.45943	0.799087	2.08066	2.08066
17485589	Pirb	2	6.41	7.22	7.91	7.81	6.28	7.45	8.55	8.54	0.807355	1.5008	1.40054	1.16993	2.26903	2.26003
17505995	Plcg2	2	5.85	7.27	7.72	7.52	6.6	7.46	7.91	7.78	1.42223	1.87184	1.66903	0.863938	1.31034	1.18269
17279404	Pld4	2	7.4	8.94	9.36	9.7	6.98	8.89	9.36	9.34	1.54102	1.95977	2.29866	1.91073	2.38128	2.35896
17260761	Plek	2	6.99	8.51	9.09	9.13	6.83	8.62	9.75	9.74	1.52105	2.10098	2.14078	1.79077	2.92029	2.91073
17336446	Psmb8	2	8.35	10.19	9.25	9.37	8.51	10.25	9.63	9.57	1.83996	0.903038	1.02148	1.73985	1.1177	1.05658
17419437	Ptafr	2	6.33	7.21	8.09	7.52	6.63	7.17	8.16	8.24	0.879706	1.76129	1.18903	0.536053	1.53107	1.60881
17218060	Ptgs2	2	5.27	5.82	6.76	5.48	5.05	5.74	7.59	7.61	0.545968	1.49057	0.214125	0.687061	2.54102	2.56071
17219670	Pydc3	2	3.61	4.19	4.26	3.75	3.35	5.53	4.1	4.12	0.575312	0.650765	0.137504	2.17951	0.748461	0.773996
17319037	Rac2	2	8.6	9.33	10.1	10.2	8.52	9.47	10.35	10.31	0.731183	1.5008	1.59932	0.948601	1.83188	1.79077
17263511	Rasd1	2	5.5	6.84	7.26	6.62	5.59	7.21	6.31	6.38	1.33914	1.76129	1.1177	1.61824	0.722466	0.790772
17389647	Rasgrp1	2	5.21	6.87	6.84	6.85	5.67	6.81	6.92	6.85	1.65992	1.63227	1.64155	1.1375	1.25096	1.18269
17470060	Rassf4	2	6.76	7.76	7.97	8.39	6.86	7.65	8.33	8.27	1	1.20789	1.63227	0.790772	1.46989	1.41143
17459744	Reg3b	2	5.47	6.42	7.98	6.51	5.61	7.12	7.14	7.2	0.948601	2.51096	1.04264	1.51096	1.53107	1.58976
17423490	Ripk2	2	7.49	9.1	9.01	8.05	7.55	8.85	9.26	9.26	1.60881	1.52105	0.555816	1.29866	1.70929	1.70929
17280327	Rsad2	2	7.72	8.92	8.62	7.87	7.56	9.18	9.25	9.27	1.20163	0.903038	0.15056	1.61824	1.69153	1.70929
17288302	Rsl1	2	4.63	6.46	5.71	6.36	5.7	6.39	6.9	7.03	1.83188	1.07724	1.73118	0.687061	1.20163	1.32769
17324446	Rtp4	2	8.97	11.15	10.95	10.42	8.96	11.08	10.91	10.97	2.17951	1.9782	1.4489	2.12102	1.9486	2.01078
17399812	S100a6	2	5.82	6.15	7.37	6.87	5.37	6.25	7.15	7.16	0.333424	1.5509	1.04963	0.879706	1.77821	1.79077
17301414	Scara5	2	6.64	7.94	8.3	7.77	6.17	7.83	7.47	7.49	1.29866	1.65992	1.13093	1.65992	1.29866	1.32193
17265386	Scimp	2	6.58	7.89	7.49	8.05	6.36	7.84	8.26	8.26	1.31034	0.910733	1.46989	1.48027	1.89918	1.89918
17328625	Sdf2l1	2	8.56	10.22	9.8	9.24	8.37	10.35	9	9	1.65992	1.23879	0.678072	1.9782	0.632268	0.632268
17283565	Serpina10	2	10.8	12.51	12.56	12.18	10.93	12.57	12.23	12.2	1.70929	1.76129	1.37851	1.64155	1.29866	1.26903
17278328	Serpina3n	2	12.21	13.5	13.57	13.34	11.98	13.61	13.31	13.34	1.29278	1.36177	1.13093	1.63227	1.32769	1.36177
17453819	Serpine1	2	6.79	8.38	9.32	7.69	6.27	8.07	9.21	9.19	1.58976	2.53107	0.903038	1.79909	2.93923	2.92029
17522133	Shisa5	2	6.32	7.29	7.44	7.02	5.96	7.57	7.38	7.39	0.970854	1.1177	0.695994	1.60881	1.42223	1.42761
17391834	Siglec1	2	7.03	7.53	8.4	8.36	6.68	7.63	8.38	8.51	0.495695	1.36737	1.32769	0.948601	1.70044	1.83188
17229931	Slamf8	2	7.2	8.8	8.16	8.9	6.53	8.71	8.99	8.96	1.59932	0.963474	1.70044	2.17951	2.45943	2.43029
17335818	Slc37a1	2	6.84	8.86	9.16	7.92	6.67	8.89	7.73	7.78	2.02148	2.31904	1.07724	2.22033	1.05658	1.11103
17340135	Slc3a1	2	9.69	11.98	12.03	11.93	9.77	12.02	11.62	11.6	2.28983	2.33914	2.23879	2.25096	1.852	1.83188
17306477	Slc7a8	2	8.07	9.05	9.47	9.45	7.73	9.13	9.69	9.67	0.978196	1.40054	1.37851	1.40054	1.95977	1.94111
17254171	Slfn1	2	6.09	7.67	8.1	7.68	6.41	7.7	8.33	8.33	1.58015	2.01078	1.58976	1.29278	1.91839	1.91839
17254166	Slfn2	2	6.43	8.16	8.89	8.45	6.45	8.26	9	9.06	1.73118	2.45943	2.02148	1.81147	2.5509	2.61117
17266851	Slfn9	2	6.67	8.73	8.06	7.61	6.75	8.65	8.23	8.17	2.06005	1.38957	0.941106	1.89918	1.48027	1.42223
17328104	Socs1	2	6.4	8.06	7.72	7.55	6.2	7.93	7.64	7.77	1.65992	1.32193	1.15056	1.73118	1.43829	1.57046
17257946	Sox9	2	7.61	9.2	10.23	9.06	7.33	9.37	9.45	9.47	1.58976	2.62059	1.4489	2.03914	2.12102	2.14078
17449417	Sult1e1	2	5.11	6.32	7.71	7.79	5.25	6.86	6.6	6.84	1.20789	2.59932	2.68032	1.60881	1.3505	1.58976
17483842	Tacc2	2	7.61	8.95	9.46	8.02	7.51	9.23	8.43	8.34	1.33914	1.852	0.411426	1.71809	0.918386	0.831877
17340646	Tagap1	2	4.42	4.57	5.29	6.66	3.56	5.09	6.48	6.72	0.15056	0.871844	2.23879	1.53107	2.92029	3.16027
17336432	Tap1	2	8.37	10.64	10.03	10.25	8.4	10.63	10.42	10.42	2.26903	1.65992	1.87971	2.22959	2.02148	2.02148
17485510	Tarm1	2	6.11	6.68	8.29	7.79	5.64	6.75	9.24	9.22	0.565597	2.17951	1.67807	1.11103	3.60051	3.58015
17464950	Tfec	2	6.01	7.06	7.43	7.55	5.77	6.9	7.28	7.39	1.04963	1.42223	1.54102	1.13093	1.51096	1.61824
17430906	Themis2	2	7.3	9.03	9.38	9.43	7.22	8.86	9.7	9.64	1.73118	2.08066	2.13093	1.64155	2.48027	2.41954
17248860	Timd4	2	7.78	8.6	8.9	9.68	7.62	8.67	9.4	9.37	0.823749	1.1177	1.89918	1.04963	1.77821	1.74846
17448245	Tlr1	2	5	6.23	6.64	6.62	5.36	6.48	6.9	6.94	1.23266	1.64155	1.61824	1.1177	1.54102	1.58015
17509101	Tlr3	2	7.32	9.1	8.92	8.49	7.27	9.11	9.18	9.15	1.77821	1.59932	1.16993	1.83996	1.91073	1.87971
17353663	Tmem173	2	6.2	8.21	8.43	8.28	6.34	8.41	8.42	8.38	2.01078	2.22959	2.08066	2.07039	2.08066	2.03914
17546093	Tmsb4x	2	6.79	7.85	8.14	8.19	6.68	7.73	8.43	8.5	1.05658	1.3505	1.40054	1.04963	1.74846	1.81967
17344309	Tnf	2	5.87	7.04	7.58	6.26	5.96	7.1	7.47	7.44	1.16993	1.70929	0.389567	1.1375	1.51096	1.48027
17498323	Tnfrsf23	2	5.29	7.71	8.14	4.9	5.91	8.09	7.45	7.28	2.41954	2.85	-0.389567	2.17951	1.54102	1.36737
17494408	Trim30d	2	5.47	8.75	8.08	7.9	7.14	9.15	8.33	8.28	3.27947	2.61117	2.43029	2.01078	1.18903	1.1375
17462430	Tuba8	2	6.36	7.98	7.35	7.47	6.12	7.78	7.14	7.31	1.61824	0.992768	1.11103	1.65992	1.02148	1.18903
17476364	Tyrobp	2	6.55	7.53	7.63	7.83	6.52	7.7	8.4	8.49	0.978196	1.07724	1.28096	1.18269	1.87971	1.97085
17462437	Usp18	2	8.13	10.15	9.64	9.06	7.87	10.13	9.67	9.65	2.02148	1.51096	0.933573	2.26003	1.79909	1.77821
17338982	Vav1	2	6.66	7.53	7.91	7.76	6.1	7.63	7.99	7.89	0.871844	1.25096	1.09761	1.53107	1.89142	1.79077
17409649	Vcam1	2	8.38	9.76	10.19	10.37	8.04	9.72	10.42	10.38	1.37851	1.81147	1.98914	1.67807	2.38128	2.33914
17367055	Vim	2	8.96	10.59	10.93	11.05	8.92	10.56	11.32	11.32	1.63227	1.97085	2.09085	1.64155	2.40054	2.40054
17283930	Wars	2	8.31	10.02	9.61	9.68	8.09	10.08	9.53	9.54	1.70929	1.29866	1.36737	1.98914	1.43829	1.4489
17252341	Xaf1	2	7.7	9.47	9.15	8.72	7.66	9.37	9	9.03	1.76977	1.4489	1.02148	1.70929	1.33914	1.36737
17505114	Zfp90	2	4.51	5.65	6.13	6.38	5	5.88	6.07	6.2	1.1375	1.61824	1.87184	0.879706	1.07039	1.20163
17345775	A530064D06Rik	3	4.93	4.57	5.26	4.92	3.65	5.16	5.46	5.53	-0.356144	0.333424	-0.0143553	1.51096	1.81147	1.87971
17439239	AA792892	3	4.34	3.69	3.41	6.39	4.43	3.67	5.57	5.71	-0.650765	-0.933573	2.04963	-0.757023	1.1375	1.28096
17411274	Asb17os	3	4.87	4.81	4.35	5.88	3.89	4.59	6.01	6.02	-0.0565835	-0.516015	1.0072	0.695994	2.12102	2.13093
17455903	Asb4	3	5.29	5.87	5.85	6.35	4.62	5.33	6.2	6.21	0.575312	0.555816	1.05658	0.713696	1.58015	1.58976
17388681	B230118H07Rik	3	4.33	3.85	3.91	5.43	3.17	3.32	5.34	5.17	-0.475085	-0.422233	1.09761	0.15056	2.16993	2
17277659	BB287469	3	4.38	4.42	4.4	5.97	3.59	4.36	5.98	5.8	0.0426443	0.0143553	1.58976	0.773996	2.38957	2.21101
17330162	BC117090	3	6.23	5.92	5.6	6.51	5.28	6.25	7.04	7.06	-0.31034	-0.632268	0.275007	0.970854	1.76129	1.77821
17470616	C3ar1	3	6.06	5.73	6.74	6.71	5.32	5.57	7.11	7.14	-0.333424	0.678072	0.650765	0.250962	1.79077	1.81967
17462764	Clec4a2	3	5.11	5.16	5.4	6.39	4.58	5.29	6.17	6.09	0.0565835	0.286881	1.28096	0.713696	1.58976	1.51096
17462796	Clec4d	3	6.14	5.79	6.7	6.64	5.06	5.94	7.62	7.74	-0.344828	0.555816	0.495695	0.879706	2.56071	2.68032
17342890	Clps	3	5.07	5.89	5.87	6.8	5	5.44	7.22	7.28	0.823749	0.799087	1.73118	0.443607	2.22033	2.28096
17513149	Ctrb1	3	7.08	7.26	7.41	7.73	6.63	6.52	8.25	8.21	0.176323	0.333424	0.650765	-0.111031	1.61824	1.58015
17543082	Gm41	3	5.66	4.7	5.18	6.09	4.53	4.87	6.28	6.31	-0.963474	-0.475085	0.432959	0.344828	1.74846	1.77821
17309644	Gpr18	3	4.95	5.39	5.64	6.47	4.82	5.16	6.4	6.44	0.443607	0.687061	1.52105	0.344828	1.58015	1.61824
17459365	Igkv13-84	3	5.39	4.67	4.61	6.53	4.8	4.05	6.84	6.67	-0.722466	-0.782409	1.1375	-0.748461	2.03914	1.87184
17467407	Igkv1-88	3	6.01	5.6	5.88	7.62	4.94	5.35	7.59	7.63	-0.411426	-0.124328	1.60881	0.411426	2.65076	2.6893
17467519	Igkv8-30	3	4.89	4.86	4.29	6.79	4.54	3.92	6.45	6.49	-0.0285692	-0.604071	1.89918	-0.62293	1.91073	1.9486
17257937	Kcnj2	3	5.51	5.18	5.18	5.93	4.29	5.42	5.92	6.22	-0.333424	-0.333424	0.422233	1.13093	1.63227	1.92979
17211423	Khdc1c	3	4.55	3.69	3.64	5.97	3.63	4.17	5.66	5.68	-0.863938	-0.910733	1.42223	0.536053	2.02857	2.04963
17477391	Klk1	3	5.1	5.62	4.45	5.08	3.8	5.01	6	6.11	0.516015	-0.650765	-0.0143553	1.20789	2.19849	2.31034
17471445	Klrb1	3	5.5	5.39	5.27	7.11	5.42	5.68	6.68	6.88	-0.111031	-0.226509	1.60881	0.263034	1.25701	1.45943
17407476	Kprp	3	6.15	5.76	5.89	7.37	5.59	5.86	7.12	7.18	-0.389567	-0.263034	1.22033	0.275007	1.53107	1.58976
17331866	Krtap19-2	3	3.22	3.28	2.78	5.39	3.03	3.1	4.83	5	0.0565835	-0.443607	2.16993	0.0703893	1.79909	1.97085
17331880	Krtap19-9a	3	3.28	2.73	3.07	3.74	3.01	2.64	4.33	5.05	-0.545968	-0.214125	0.464668	-0.367371	1.32193	2.03914
17399899	Lce1c	3	4.52	4.86	4.5	6.65	4.61	4.5	6.83	6.63	0.344828	-0.0143553	2.13093	-0.111031	2.22033	2.02148
17407489	Lce3a	3	5.53	5.21	5.18	5.83	5.18	5.06	6.79	6.84	-0.321928	-0.344828	0.298658	-0.124328	1.60881	1.65992
17488076	LOC101055953	3	5.61	6.04	5.73	5.74	4.34	5.87	6.21	5.83	0.432959	0.124328	0.124328	1.53107	1.87184	1.49057
17245223	Lyz2	3	8.92	9.36	10.1	10.16	9.02	9.16	10.9	10.89	0.443607	1.18269	1.23879	0.137504	1.87971	1.87184
17421865	Mir34a	3	5.18	5.35	5.16	6.64	4.35	4.71	6.61	6.52	0.176323	-0.0143553	1.45943	0.356144	2.26003	2.16993
17497334	Mki67	3	7.6	7.92	8.1	8.29	6.88	7.82	8.73	8.66	0.321928	0.495695	0.687061	0.941106	1.852	1.77821
17522369	Ngp	3	6.07	5.97	7.09	7.71	5.81	6.02	8.26	8.27	-0.0976108	1.02148	1.64155	0.214125	2.4489	2.45943
17372753	Olfr1009	3	5.01	4.95	4.77	5.85	4.23	4.83	6.14	5.95	-0.0565835	-0.238787	0.83996	0.604071	1.91073	1.71809
17372767	Olfr1020	3	3.22	3.08	2.84	5.29	3.25	2.87	4.74	4.4	-0.137504	-0.378512	2.07039	-0.378512	1.49057	1.15056
17387666	Olfr1056	3	4.09	4.71	4.35	5	3.86	3.75	5.8	5.78	0.62293	0.263034	0.910733	-0.111031	1.94111	1.91839
17387712	Olfr1095	3	2.85	3.02	2.87	6.2	3.02	3.29	5.63	5.81	0.176323	0.0143553	3.3505	0.275007	2.61117	2.79077
17387768	Olfr1135	3	3.52	3.72	3.24	5.76	3.23	3.81	5.15	5.08	0.201634	-0.275007	2.23879	0.575312	1.91839	1.852
17372890	Olfr1152	3	3.7	3.87	4.01	5.45	3.74	3.25	5.53	5.3	0.176323	0.31034	1.74846	-0.485427	1.79077	1.56071
17344905	Olfr116	3	4.49	4.72	4.72	5.54	4.03	4.22	6	6.09	0.226509	0.226509	1.04963	0.189034	1.97085	2.06005
17387817	Olfr1170	3	3.23	3.1	2.98	4.72	2.9	3.3	4.93	4.96	-0.124328	-0.250962	1.49057	0.400538	2.02857	2.06005
17387831	Olfr1180	3	4.32	3.66	3.49	5.75	3.75	3.83	5.75	5.73	-0.659925	-0.831877	1.42761	0.0840643	2	1.9782
17337589	Olfr120	3	3.68	3.45	3.51	5.68	3.99	3.6	5.93	5.69	-0.226509	-0.176323	2	-0.389567	1.94111	1.70044
17387886	Olfr1218	3	3.73	4.31	3.89	4.28	4.03	3.9	5.54	5.79	0.575312	0.163499	0.545968	-0.124328	1.51096	1.76129
17337595	Olfr122	3	4.12	4.44	4.05	4.66	3.41	4.2	4.91	5.04	0.321928	-0.0703893	0.536053	0.790772	1.5008	1.63227
17387900	Olfr1222	3	5.4	5.24	5.16	6.21	4.68	5.31	6.18	6.35	-0.163499	-0.238787	0.807355	0.632268	1.5008	1.66903
17387932	Olfr1233	3	4.27	4.28	4.49	5.61	3.89	4.15	5.65	5.7	0.0143553	0.214125	1.33914	0.263034	1.76129	1.81147
17388026	Olfr1270	3	3.96	3.75	3.61	4.82	3.14	3.07	5.18	5.09	-0.214125	-0.344828	0.863938	-0.0703893	2.03914	1.9486
17389285	Olfr1303	3	5.82	5.34	5.67	7.32	4.96	5.87	7.02	7	-0.475085	-0.15056	1.5008	0.910733	2.06005	2.03914
17429290	Olfr1328	3	3.73	4.07	3.52	5.53	4.05	3.26	6.39	5.91	0.344828	-0.214125	1.79909	-0.790772	2.33914	1.85997
17429285	Olfr1333	3	4.9	5.04	4.55	6.8	4.93	5.5	6.56	6.64	0.137504	-0.344828	1.89918	0.565597	1.63227	1.70929
17429274	Olfr1342	3	4.71	4.31	4.49	6.13	4.17	4.85	5.82	5.75	-0.400538	-0.214125	1.42223	0.678072	1.65076	1.58015
17234845	Olfr1355	3	4.37	4.27	4.32	6.04	3.72	3.9	6.12	6.13	-0.0976108	-0.0565835	1.66903	0.176323	2.40054	2.40871
17249260	Olfr1375	3	5.49	3.7	4.82	5.02	4.86	4.22	5.34	5.57	-1.79077	-0.669027	-0.475085	-0.641546	0.475085	0.713696
17363044	Olfr1417	3	4.72	4.3	4.68	5.79	4.24	3.51	6.16	6.04	-0.422233	-0.0426443	1.07039	-0.731183	1.91839	1.79909
17516147	Olfr143	3	4.68	4.8	4.49	5.99	4.3	3.94	6.05	6.12	0.124328	-0.189034	1.31034	-0.356144	1.74846	1.81967
17363082	Olfr1437	3	3.81	4.13	3.52	6.16	4.09	4.03	6.26	6.38	0.321928	-0.286881	2.3505	-0.0565835	2.16993	2.28983
17363125	Olfr1446	3	2.9	2.81	3.09	5.35	2.74	2.84	4.86	4.24	-0.0840643	0.189034	2.4489	0.0976108	2.12102	1.5008
17357912	Olfr1466	3	2.92	3.16	3.28	5.16	2.83	3.14	4.51	4.8	0.238787	0.356144	2.23879	0.31034	1.67807	1.97085
17357930	Olfr1487	3	5.15	5.72	5.22	7.33	4.83	6.26	6.84	6.92	0.565597	0.0703893	2.17951	1.42761	2.01078	2.09085
17290983	Olfr1535	3	4.78	4.22	3.9	5.19	3.77	3.87	5.7	5.63	-0.555816	-0.879706	0.411426	0.0976108	1.92979	1.85997
17462139	Olfr213	3	5.43	5.39	5.56	8.08	5.45	5.47	7.95	7.8	-0.0426443	0.124328	2.65076	0.0143553	2.5008	2.3505
17219758	Olfr248	3	3.85	4.17	3.92	5.39	3.13	4.22	5.07	5.03	0.321928	0.0703893	1.54102	1.09085	1.94111	1.89918
17387742	Olfr259	3	6.09	5.12	5.1	7.52	5.35	5.51	6.94	6.8	-0.970854	-0.992768	1.42761	0.163499	1.58976	1.4489
17370337	Olfr344	3	4.52	4.28	3.77	6.49	4.01	4.31	6.57	6.44	-0.238787	-0.748461	1.97085	0.298658	2.56071	2.43029
17370345	Olfr348	3	3.65	3.82	3.5	5.44	3.42	3.96	4.99	4.49	0.176323	-0.15056	1.79077	0.536053	1.57046	1.07039
17384567	Olfr355	3	3.28	3.28	3.45	4.88	3.29	3.12	4.67	4.73	0	0.176323	1.59932	-0.176323	1.37851	1.43829
17370373	Olfr367-ps	3	4.24	4.24	4.16	5.54	3.97	4.23	5.65	5.61	0	-0.0840643	1.29866	0.263034	1.67807	1.64155
17502366	Olfr372	3	5.43	4.69	4.3	6.79	4.22	4.4	6.05	6.18	-0.739848	-1.13093	1.36177	0.176323	1.83188	1.95977
17502371	Olfr374	3	5.24	5.16	5.09	6.37	4.77	5.42	6.49	6.38	-0.0840643	-0.15056	1.13093	0.650765	1.71809	1.60881
17219762	Olfr414	3	5.05	5	5.18	6.2	4.8	5.24	6.3	6.49	-0.0565835	0.124328	1.15056	0.443607	1.5008	1.69153
17481598	Olfr476	3	4.2	3.73	3.6	6.31	3.47	3.52	5.97	6.01	-0.475085	-0.604071	2.11103	0.0565835	2.5008	2.54102
17494797	Olfr490	3	5.01	4.5	4.57	5.65	4.08	3.75	6.15	6.07	-0.505891	-0.443607	0.641546	-0.333424	2.07039	1.98914
17494799	Olfr492	3	5.86	5.98	5.96	6.27	5.21	6.08	6.97	6.86	0.124328	0.0976108	0.411426	0.871844	1.76129	1.65076
17249256	Olfr51	3	4.72	4.03	3.88	5.61	4.06	3.79	5.21	5.65	-0.687061	-0.83996	0.887525	-0.275007	1.15056	1.58976
17494820	Olfr519	3	6.37	6.12	6.21	7.22	5.45	6.15	7.15	6.96	-0.250962	-0.163499	0.847997	0.695994	1.70044	1.51096
17494152	Olfr577	3	5.45	5.27	4.84	6.56	4.51	4.76	6.63	6.41	-0.176323	-0.613532	1.11103	0.250962	2.12102	1.89918
17481171	Olfr584	3	6.85	5.99	5.62	8.13	5.97	5.8	7.62	7.67	-0.863938	-1.23266	1.28096	-0.176323	1.65076	1.70044
17252749	Olfr59	3	3.82	3.87	3.73	6.25	4.53	4.14	6	6.18	0.0565835	-0.0840643	2.43029	-0.389567	1.46989	1.65076
17494168	Olfr601	3	4.64	4.69	4.7	6.26	4.61	4.54	6.09	5.96	0.0565835	0.0565835	1.61824	-0.0703893	1.48027	1.3505
17481254	Olfr638	3	3.87	3.36	3.04	4.25	3.47	3.57	5.14	4.8	-0.505891	-0.831877	0.378512	0.0976108	1.66903	1.32769
17494469	Olfr685	3	5.3	5.12	4.42	5.77	4.55	4.85	6.2	6.21	-0.176323	-0.879706	0.475085	0.298658	1.65076	1.65992
17299473	Olfr727	3	5.15	4.8	4.72	7.16	4.55	4.54	6.54	6.52	-0.344828	-0.432959	2.01078	-0.0143553	1.98914	1.97085
17299487	Olfr740	3	2.88	3.19	3.24	5.59	3.18	3.53	5.74	5.86	0.31034	0.356144	2.70929	0.344828	2.56071	2.68032
17246392	Olfr767	3	4.07	4.26	4.23	5.55	3.72	3.71	6.05	5.83	0.189034	0.163499	1.48027	-0.0143553	2.33056	2.11103
17238646	Olfr774	3	3.3	3.23	3.49	3.92	3.12	2.96	5.22	5.19	-0.0703893	0.189034	0.62293	-0.163499	2.10098	2.07039
17238648	Olfr775	3	3.24	2.8	3.02	5.81	3.52	3.13	6.41	6.25	-0.443607	-0.214125	2.57046	-0.389567	2.88947	2.72901
17238661	Olfr782	3	4.41	3.82	3.72	5.64	3.46	3.85	5.38	5.5	-0.594549	-0.687061	1.23266	0.389567	1.91839	2.03914
17246449	Olfr818	3	5.2	5.28	5.36	7.79	5.78	5.22	7.44	7.58	0.0840643	0.163499	2.58976	-0.555816	1.65992	1.79909
17238697	Olfr820	3	5.11	4.4	4.1	6.63	4.7	4.55	6.34	6.22	-0.713696	-1.0072	1.52105	-0.15056	1.64155	1.52105
17246466	Olfr827	3	3.64	3.66	3.25	5.28	3.44	3.38	5.08	5.21	0.0143553	-0.389567	1.64155	-0.0565835	1.64155	1.76977
17514910	Olfr830	3	5.4	5.09	5.11	6.42	4.85	5.27	6.89	6.57	-0.31034	-0.286881	1.02148	0.422233	2.03914	1.71809
17514918	Olfr836	3	3.91	3.81	3.83	5.61	3.8	3.65	5.48	5.04	-0.0976108	-0.0840643	1.70044	-0.15056	1.67807	1.23879
17514924	Olfr845	3	4.92	4.87	5.18	6.34	4.49	4.98	6.3	6.11	-0.0565835	0.263034	1.42223	0.485427	1.81147	1.61824
17525704	Olfr935	3	5.06	5.65	5.57	6.91	4.8	5.29	7.06	7.03	0.594549	0.505891	1.852	0.485427	2.26003	2.22959
17516298	Olfr978	3	6.17	6.42	6.4	7.2	5.54	6.27	7.61	7.58	0.250962	0.226509	1.02857	0.731183	2.07039	2.03914
17307269	Phf11a	3	7.16	7.41	7.78	7.98	6.31	7.14	8.54	8.53	0.250962	0.62293	0.823749	0.831877	2.22959	2.22033
17360770	Pnliprp1	3	4.91	5.47	5.68	6	5.07	4.78	6.74	6.89	0.555816	0.773996	1.09085	-0.286881	1.66903	1.81967
17459769	Reg1	3	3.93	4.99	4.7	5.52	4.35	4.17	6.46	6.44	1.05658	0.773996	1.58976	-0.176323	2.11103	2.09085
17467965	Reg3d	3	4.9	4.38	4.44	5.25	3.47	3.82	5.59	5.66	-0.516015	-0.464668	0.344828	0.344828	2.12102	2.18903
17306087	Rnase11	3	5.79	5.63	5.4	6.38	5.46	5.33	7.17	7.05	-0.163499	-0.389567	0.594549	-0.124328	1.70929	1.58976
17474692	Rpl7a-ps8	3	4.96	3.79	3.61	5.6	3.69	3.3	5.72	5.73	-1.16993	-1.3505	0.641546	-0.389567	2.02857	2.03914
17532106	Slc22a13b-ps	3	5.12	4.99	4.83	6.44	4.38	5.15	6.2	5.79	-0.124328	-0.286881	1.32193	0.773996	1.81967	1.41143
17462395	Slc25a18	3	5.31	5.67	5.41	6.35	4.87	5.31	6.56	6.49	0.356144	0.0976108	1.04264	0.443607	1.69153	1.61824
17396024	Stmn2	3	6.04	5.72	5.6	6.54	5.71	5.88	7.3	7.01	-0.321928	-0.443607	0.495695	0.176323	1.58976	1.29866
17457960	Tas2r143	3	4.7	4.8	4.92	6.6	4.73	5.16	6.12	6.27	0.0976108	0.214125	1.89918	0.432959	1.38957	1.54102
17285516	Tcrg-V6	3	4.65	4.96	4.56	5.99	4.54	4.82	6.25	6.28	0.31034	-0.0840643	1.33914	0.275007	1.70929	1.73985
17299838	Trav15d-1-dv6d-1	3	5.22	4.03	4.08	5.77	3.18	4.12	5.53	5.51	-1.18903	-1.1375	0.545968	0.941106	2.3505	2.33056
17299976	Trav4-2	3	3.61	3.52	3.76	5	2.83	2.98	4.99	4.66	-0.0840643	0.15056	1.38957	0.15056	2.16027	1.83188
17457706	Trbv16	3	4.65	4.46	4.24	5.24	3.35	4.34	5.46	5.43	-0.189034	-0.411426	0.594549	0.992768	2.11103	2.08066
17457709	Trbv17	3	5.02	5.56	5.11	6.18	4.99	5.26	6.65	6.5	0.536053	0.0840643	1.15704	0.275007	1.65992	1.51096
17457722	Trbv26	3	3.52	3.73	3.64	5.12	3.81	3.44	5.04	5.42	0.214125	0.124328	1.59932	-0.367371	1.23266	1.60881
17338364	Trem1	3	5.35	5.36	5.76	6.54	5.27	5.48	7.02	7.02	0.0143553	0.411426	1.18903	0.214125	1.74846	1.74846
17537324	Ube2dnl1	3	3.62	3.75	3.65	5.46	3.53	4.17	5.32	5.37	0.124328	0.0285692	1.83996	0.641546	1.79077	1.83996
17458948	Vmn1r12	3	4.06	4.01	4.06	5.02	3.84	4.36	5.37	5.45	-0.0565835	0	0.963474	0.516015	1.53107	1.60881
17285785	Vmn1r214	3	4.75	4.73	4.4	5.96	4.05	4.57	5.73	5.82	-0.0143553	-0.344828	1.20789	0.516015	1.67807	1.76977
17458924	Vmn1r4	3	4.48	4.12	4.05	4.77	4.58	4.38	6.21	5.96	-0.356144	-0.432959	0.286881	-0.201634	1.63227	1.37851
17460749	Vmn1r41	3	4.96	4.28	4.24	6.43	3.8	4.4	6.76	6.69	-0.678072	-0.722466	1.46989	0.604071	2.95977	2.88947
17490031	Vmn2r59	3	5.15	4.53	4.2	5.82	4.13	4.81	5.73	5.4	-0.62293	-0.948601	0.669027	0.678072	1.59932	1.26903
17432565	Aadacl3	4	4.33	4.91	4.74	6.14	4.63	4.7	5.72	5.53	0.575312	0.411426	1.81147	0.0703893	1.09085	0.903038
17219248	Adamts4	4	5.2	6.41	7.05	6.04	5.9	6.58	6.27	6.14	1.20789	1.852	0.83996	0.678072	0.367371	0.238787
17537861	Arxes2	4	3.83	4	4.09	5.62	4.52	4.22	5.62	5.34	0.176323	0.263034	1.79077	-0.298658	1.09761	0.823749
17507847	Defb8	4	2.87	4.05	3.98	4.91	4.33	3.56	4.85	4.49	1.18269	1.11103	2.03914	-0.773996	0.516015	0.163499
17507605	Gas6	4	9.46	10.87	11.08	10.3	10.01	10.98	10.11	10.18	1.41143	1.61824	0.83996	0.970854	0.0976108	0.176323
17538295	Gm5643	4	2.84	3.56	3.51	4.29	3.17	3.21	4.47	5.01	0.722466	0.669027	1.4489	0.0426443	1.29866	1.83996
17215873	Gpr35	4	4.92	6.11	6.45	6.73	5.62	5.98	6.73	6.81	1.18903	1.53107	1.81147	0.356144	1.11103	1.18903
17472129	Gucy2c	4	5.98	6.84	7.74	6.85	6.41	6.96	6.74	6.69	0.863938	1.76129	0.871844	0.545968	0.333424	0.275007
17443342	Hspb1	4	6.56	8.25	6.84	6.72	6.58	8.1	6.77	6.87	1.69153	0.275007	0.163499	1.52105	0.189034	0.286881
17467505	Igkv18-36	4	4.38	4.55	4.96	6.01	4.89	4.47	5.79	5.74	0.176323	0.575312	1.63227	-0.422233	0.903038	0.847997
17467474	Igkv5-48	4	3.54	4.49	4.16	5.34	3.95	3.82	4.86	4.96	0.948601	0.62293	1.79909	-0.124328	0.910733	1.0072
17545567	Magea2	4	3.79	5.42	5.34	5.12	4.84	5.12	4.86	4.96	1.63227	1.5509	1.32769	0.275007	0.0143553	0.124328
17491315	Mrgpra9	4	4.31	4.61	4.96	5.9	5.19	4.79	5.58	5.79	0.298658	0.650765	1.58976	-0.400538	0.389567	0.604071
17539768	Nudt10	4	2.78	4.01	3.65	5.28	4.5	3.74	5.14	5.08	1.23266	0.871844	2.5008	-0.757023	0.641546	0.575312
17473948	Obox7	4	3.5	3.98	3.58	5.4	3.77	4.29	4.65	4.95	0.475085	0.0840643	1.89918	0.516015	0.879706	1.18269
17372906	Olfr1184	4	3.22	3.64	2.95	4.97	3.52	3.15	4.76	4.55	0.422233	-0.275007	1.74846	-0.367371	1.23879	1.02857
17372970	Olfr1265	4	3.52	3.39	3.4	5.18	3.77	3.16	4.87	4.85	-0.124328	-0.124328	1.65992	-0.613532	1.09761	1.07724
17541525	Olfr1321	4	4.3	4.74	4.43	6.11	4.63	4.31	5.36	5.26	0.443607	0.124328	1.81147	-0.321928	0.731183	0.632268
17290992	Olfr1361	4	3.95	4.68	4.56	5.94	5.13	4.89	5.91	5.99	0.731183	0.613532	1.98914	-0.238787	0.782409	0.863938
17215811	Olfr1412	4	4.74	5.51	5.53	6.33	5.24	5.88	6.23	6.06	0.773996	0.790772	1.58976	0.641546	0.992768	0.823749
17357902	Olfr1451	4	3.32	3.95	3.28	4.99	3.63	3.43	4.38	4.36	0.632268	-0.0426443	1.66903	-0.201634	0.748461	0.731183
17357906	Olfr1461	4	3.29	3.09	2.97	4.97	3.1	2.97	3.85	3.95	-0.201634	-0.321928	1.67807	-0.124328	0.748461	0.847997
17363173	Olfr1504	4	3.18	3.23	3.41	4.98	3.64	3.45	3.93	3.91	0.0565835	0.226509	1.79909	-0.189034	0.286881	0.275007
17331232	Olfr180	4	2.83	3.29	3.5	4.66	3.4	3.57	4.18	4.16	0.464668	0.669027	1.83188	0.176323	0.782409	0.757023
17263164	Olfr328	4	3.09	2.99	3.49	4.85	3.37	3.51	4.4	4.4	-0.0976108	0.400538	1.76129	0.137504	1.02857	1.02857
17265792	Olfr392	4	3.9	4.58	4.73	5.53	4.48	4	4.61	4.77	0.678072	0.831877	1.63227	-0.475085	0.124328	0.286881
17494181	Olfr611	4	4.3	4.58	4.52	6.08	4.53	4.22	5.86	5.86	0.275007	0.214125	1.77821	-0.31034	1.32769	1.32769
17481357	Olfr688	4	4.97	5.35	5.04	6.56	5.69	5.33	6.71	6.66	0.378512	0.0703893	1.58976	-0.356144	1.02148	0.970854
17516149	Olfr895	4	3.18	4.22	3.56	4.96	3.82	3.4	4.63	4.39	1.04264	0.378512	1.77821	-0.422233	0.807355	0.565597
17472903	Pthlh	4	5.23	5.56	5.29	6.93	5.73	5.52	6.43	6.76	0.333424	0.0565835	1.70044	-0.214125	0.695994	1.02857
17283675	Serpina3c	4	5.35	6.57	6.98	6.21	5.99	6.46	6.32	6.41	1.22033	1.63227	0.863938	0.475085	0.333424	0.422233
17450319	Slc10a6	4	5.48	5.91	7.3	6.28	5.5	6.32	6.32	6.48	0.432959	1.81967	0.799087	0.823749	0.823749	0.978196
17478459	Slc17a6	4	4.01	4.67	4.69	5.64	4.88	4.91	5.51	5.33	0.659925	0.678072	1.63227	0.0285692	0.632268	0.454176
17354157	Spink1	4	5.28	5.57	7.15	6.36	5.13	5.62	6.2	6.13	0.286881	1.87184	1.07724	0.485427	1.07039	1
17453402	Syna	4	5.04	5.55	5.33	6.76	5.57	5.61	6.54	6.72	0.505891	0.286881	1.71809	0.0426443	0.970854	1.15056
17232195	Taar7f	4	3.85	3.83	3.64	5.56	4.03	4.3	4.43	4.5	-0.0143553	-0.214125	1.70929	0.275007	0.400538	0.475085
17457603	Tas2r108	4	3.8	3.7	4.26	5.41	4.28	4.04	4.92	4.94	-0.0976108	0.464668	1.60881	-0.238787	0.641546	0.659925
17292990	Tifab	4	6.6	7.61	7.48	8.21	6.68	7.33	7.97	7.94	1.0072	0.879706	1.60881	0.650765	1.29278	1.25701
17434363	Tmbim7	4	4.22	4.32	4.21	5.81	4.48	4.12	5.47	5.47	0.0976108	-0.0143553	1.58976	-0.356144	0.992768	0.992768
17300100	Trav19	4	4.24	4.57	4.47	6	5.23	4.96	5.15	5.54	0.333424	0.226509	1.76129	-0.275007	-0.0840643	0.31034
17285803	Vmn1r223	4	3.08	3.23	3.66	5.06	3.81	3.1	4.79	5.01	0.15056	0.575312	1.9782	-0.713696	0.978196	1.20163
17473730	Vmn1r77	4	3.73	3.88	3.57	5.4	3.91	3.77	4.79	4.87	0.15056	-0.163499	1.66903	-0.137504	0.879706	0.963474
17285769	Vmn1r-ps103	4	2.91	3.28	3.1	5.35	3.52	3.39	4.7	4.51	0.367371	0.189034	2.44095	-0.124328	1.18269	0.992768
17493081	Vmn2r72	4	2.97	2.83	2.97	4.74	3.12	2.6	3.34	3.04	-0.137504	0	1.76977	-0.516015	0.214125	-0.0840643
17415411	Zfp352	4	4.2	4.67	4.49	6.11	4.55	4.76	5.04	5.46	0.475085	0.286881	1.91073	0.214125	0.485427	0.910733
17350576	Zfp474	4	4.4	4.77	4.76	6.05	4.86	5.26	5.69	5.79	0.367371	0.356144	1.65076	0.400538	0.831877	0.933573
17318118	9030619P08Rik	5	10.1	7.22	5.9	7.81	9.74	6.81	6.98	7.38	-2.87971	-4.20006	-2.28983	-2.92979	-2.75916	-2.35896
17317398	A1bg	5	11.73	7.07	6.32	7.49	12.15	7.3	8.57	8.51	-4.65992	-5.41007	-4.24031	-4.85	-3.58015	-3.64039
17532063	Acaa1b	5	9.54	6.6	7.04	7.23	9.87	6.61	7.93	7.76	-2.93923	-2.5008	-2.31034	-3.26003	-1.94111	-2.11103
17482897	Aqp8	5	9.3	7.8	7.4	7.71	10.13	7.91	7.48	7.44	-1.5008	-1.89918	-1.58976	-2.22033	-2.65076	-2.6893
17423577	Atp6v0d2	5	8.72	6.49	5.89	7.22	9.62	6.36	6.59	6.57	-2.22959	-2.82985	-1.5008	-3.26003	-3.03034	-3.04963
17404180	Car1	5	7.01	4.6	4.36	5.32	6.77	4.17	5.13	5.11	-2.40871	-2.65076	-1.69153	-2.59932	-1.64155	-1.65992
17511714	Ces1e	5	9.82	7.55	6.76	7.66	10.23	7.26	6.97	6.82	-2.26903	-3.06005	-2.16027	-2.97085	-3.26003	-3.41007
17504477	Ces2a	5	10.85	9.05	8.67	9.57	10.84	8.89	8.29	8.46	-1.79909	-2.17951	-1.28096	-1.9486	-2.5509	-2.38128
17504512	Ces2c	5	8.35	6.25	5.01	5.56	8.14	5.54	6.02	6.06	-2.10098	-3.34056	-2.79077	-2.59932	-2.12102	-2.08066
17504616	Ces3b	5	10.9	8.39	8.99	9.3	10.56	8.26	8.61	8.62	-2.51096	-1.91073	-1.59932	-2.29866	-1.9486	-1.94111
17311504	Colec10	5	9.14	6.55	7.84	8.02	9.26	6.56	7.24	7.25	-2.58976	-1.29866	-1.1177	-2.70044	-2.02148	-2.01078
17475373	Cyp2b13	5	4.83	4.77	4.25	6.16	11.08	5.37	6.24	6.23	-0.0565835	-0.575312	1.32769	-5.71012	-4.83996	-4.85
17359287	Cyp2c29	5	12.51	10.52	9.8	10.82	12.69	10.33	9.27	9.31	-1.98914	-2.70929	-1.69153	-2.35896	-3.41954	-3.3799
17359316	Cyp2c37	5	11.46	9.17	8.23	9.58	11.75	9.16	9.26	9.28	-2.28983	-3.22959	-1.87971	-2.58976	-2.49057	-2.46989
17364392	Cyp2c38	5	10.42	8.3	8.52	7.83	10.14	8.7	7.64	7.76	-2.12102	-1.89918	-2.58976	-1.43829	-2.5008	-2.38128
17365001	Cyp2c44	5	11.86	9.41	9.6	10.4	11.77	9.62	9.82	9.89	-2.4489	-2.26003	-1.45943	-2.15056	-1.9486	-1.87971
17359327	Cyp2c50	5	11.54	8.48	7.4	10.33	11.81	8.72	9.47	9.45	-3.06005	-4.13996	-1.20789	-3.08916	-2.33914	-2.35896
17364452	Cyp2c54	5	11.3	8.36	7.8	10.07	11.75	8.16	9.2	9.23	-2.93923	-3.49953	-1.23266	-3.58976	-2.5509	-2.52105
17359239	Cyp2c55	5	7.66	5.17	4.75	5.16	8.44	4.78	5.15	4.89	-2.49057	-2.91073	-2.5008	-3.65992	-3.28983	-3.54967
17364440	Cyp2c69	5	12.24	8.5	7.61	8.85	12.42	8.43	8.86	8.84	-3.73985	-4.62994	-3.38957	-3.99005	-3.55949	-3.58015
17455175	Cyp3a11	5	11.52	9.35	9.54	11.05	12.12	9.09	10.36	10.34	-2.16993	-1.9782	-0.475085	-3.03034	-1.76129	-1.77821
17455111	Cyp3a16	5	9.1	4.5	3.37	5.2	9.35	4.43	3.74	3.89	-4.59991	-5.7301	-3.90014	-4.91982	-5.60999	-5.46009
17455159	Cyp3a44	5	9.15	6.27	5.92	6.31	9.36	6.07	6.35	6.67	-2.87971	-3.22959	-2.83996	-3.28983	-3.01078	-2.6893
17343488	Cyp4f14	5	10.86	8.97	9.03	9.47	10.97	8.51	8.49	8.4	-1.89142	-1.83188	-1.38957	-2.45943	-2.48027	-2.57046
17532409	Cyp8b1	5	10.72	7.39	6.8	7.7	10.98	7.79	7.01	7.06	-3.33056	-3.92029	-3.0197	-3.19061	-3.96993	-3.92029
17359918	Elovl3	5	9.26	5.95	7.31	6.21	8.34	7.08	6.28	5.98	-3.31034	-1.9486	-3.04963	-1.25701	-2.06005	-2.35896
17229059	Fmo3	5	11.45	6.91	5.15	10.13	11.48	6.13	6.13	6.38	-4.53978	-6.29994	-1.32193	-5.35014	-5.35014	-5.10014
17242842	Gamt	5	10.78	8.69	8.78	9.43	11.16	8.35	8.89	9	-2.09085	-2	-1.3505	-2.80941	-2.26903	-2.16027
17489357	Hamp2	5	10.25	7.69	7.24	8.47	10.56	7.18	7.66	7.64	-2.56071	-3.01078	-1.77821	-3.3799	-2.89918	-2.92029
17408360	Hao2	5	6.58	4.12	4.01	4.55	8.33	4.14	4.74	4.84	-2.45943	-2.57046	-2.02857	-4.18982	-3.58976	-3.49057
17408323	Hsd3b2	5	8.4	6.12	5.76	5.67	7.89	5.37	5.04	4.78	-2.28096	-2.63923	-2.72901	-2.52105	-2.85	-3.10936
17408336	Hsd3b3	5	9.81	8.07	6.67	8.16	9.95	7.97	6.61	6.61	-1.73985	-3.14078	-1.65076	-1.9782	-3.34056	-3.34056
17408315	Hsd3b5	5	8.6	3.87	3.53	4.28	7.07	3.25	3.97	4.03	-4.7301	-5.06996	-4.31976	-3.81967	-3.0993	-3.03914
17467062	Inmt	5	11.55	7.98	6.93	8.79	11.63	7.37	7.88	7.8	-3.57046	-4.62	-2.75916	-4.26003	-3.74953	-3.82985
17355443	Lipg	5	8.97	6.66	6.54	6.91	8.65	6.5	6.95	6.96	-2.31034	-2.43029	-2.06005	-2.15056	-1.70044	-1.69153
17397990	Mme	5	10.01	6.55	6.75	6.61	10.54	6.77	6.74	6.79	-3.45943	-3.26003	-3.40054	-3.76977	-3.80012	-3.74953
17520073	Nt5e	5	9.39	7.64	7.14	7.56	9.68	7.57	7.23	7.17	-1.74846	-2.25096	-1.83188	-2.11103	-2.4489	-2.51096
17238172	Rdh16	5	9.57	6.69	6.7	7.37	9.99	6.95	6.21	6.32	-2.87971	-2.86987	-2.19849	-3.03914	-3.78031	-3.67016
17218321	Rgs16	5	10.79	7.02	7.5	7.63	10.66	7.1	7.35	7.54	-3.76977	-3.28983	-3.16027	-3.55949	-3.31034	-3.11936
17362369	Slc22a26	5	11.27	9.82	8.1	9.37	11.25	9.73	8.54	8.56	-1.4489	-3.16993	-1.89918	-1.52105	-2.70929	-2.6893
17362383	Slc22a27	5	7.61	5.01	4.44	5.05	8.48	4.93	4.84	4.84	-2.59932	-3.16993	-2.56071	-3.54967	-3.64039	-3.64039
17345391	Slc22a7	5	8.67	5.89	6.47	7.13	8.82	5.84	7.11	7.01	-2.78031	-2.19849	-1.54102	-2.98003	-1.70929	-1.81147
17396479	Slc2a2	5	11.48	8.79	9.3	10.7	11.58	8.6	10.02	10.03	-2.6893	-2.17951	-0.782409	-2.98003	-1.56071	-1.5509
17472385	Slco1a1	5	11.23	7.66	6.56	6.09	10.58	7.07	6.14	6.15	-3.57046	-4.67016	-5.13996	-3.5097	-4.44029	-4.43029
17472364	Slco1a4	5	10.32	7.6	7.19	8.74	10.53	7.6	7.71	7.68	-2.72028	-3.12928	-1.58015	-2.92979	-2.81967	-2.85
17215539	Spp2	5	9.02	7.44	7.08	7.07	9.34	7.24	6.72	6.84	-1.58015	-1.94111	-1.9486	-2.10098	-2.62059	-2.5008
17397932	Sucnr1	5	8.1	6.69	6.13	6.54	9.02	6.55	6.26	6.25	-1.41143	-1.97085	-1.56071	-2.46989	-2.75916	-2.76977
17493432	Thrsp	5	11.01	8.75	7.78	8.97	11.04	8.28	7.72	7.65	-2.26003	-3.22959	-2.03914	-2.75916	-3.32048	-3.38957
17252912	Tlcd2	5	10.69	8.88	8.77	8.95	10.92	8.53	8.3	8.42	-1.81147	-1.91839	-1.73985	-2.38957	-2.62059	-2.5008
17449322	Ugt2b1	5	12.22	10	9.34	10.2	11.95	9.78	9.56	9.53	-2.22033	-2.87971	-2.02148	-2.16993	-2.38957	-2.41954
17449355	Ugt2b37	5	6.69	5.53	3.77	4.06	6.88	4.37	3.11	3.41	-1.15704	-2.92029	-2.62994	-2.51096	-3.76977	-3.46989
17334819	0610011F06Rik	6	9.54	8.46	8.63	8.53	9.64	8.5	7.94	8.14	-1.07724	-0.910733	-1.0072	-1.1375	-1.70044	-1.5008
17397297	3110057O12Rik	6	8.25	7.32	7.31	6.67	8.4	7.18	6.23	6.23	-0.933573	-0.941106	-1.58015	-1.22033	-2.16993	-2.16993
17462145	8430408G22Rik	6	9.75	9.06	9.4	8.74	9.98	9.15	8.42	8.26	-0.687061	-0.344828	-1.0072	-0.831877	-1.56071	-1.71809
17220249	9130409I23Rik	6	6.79	5.94	4.42	5.49	7.22	5.63	5.19	5.1	-0.847997	-2.37016	-1.29866	-1.58976	-2.02857	-2.12102
17340099	Abcg8	6	10.01	9.19	8.38	9.21	10.06	8.89	8.37	8.35	-0.823749	-1.63227	-0.799087	-1.16993	-1.69153	-1.70929
17521211	Abhd14b	6	10.3	9.68	9.41	9.47	10.44	9.55	8.65	8.56	-0.62293	-0.887525	-0.831877	-0.887525	-1.79077	-1.87971
17452264	Acad10	6	7.51	6.89	6.7	6.65	7.86	6.66	6.48	6.24	-0.62293	-0.807355	-0.863938	-1.20163	-1.37851	-1.61824
17277140	Acot1	6	7.68	5.59	6.47	5.6	7.16	6.04	6.12	6.09	-2.09085	-1.20789	-2.08066	-1.1177	-1.04264	-1.07039
17277152	Acot3	6	8.07	6.56	6.62	6.6	8.48	6.61	6.52	6.49	-1.51096	-1.4489	-1.46989	-1.87184	-1.95977	-1.98914
17277146	Acot4	6	7.95	6.49	7.06	6.3	8.27	6.42	6.4	6.09	-1.45943	-0.887525	-1.65076	-1.852	-1.87184	-2.17951
17482230	Acsm5	6	10.1	9.07	8.13	9.02	10.27	8.83	8.34	8.37	-1.02857	-1.97085	-1.07724	-1.43829	-1.92979	-1.89918
17530669	Acy1	6	8.26	7.67	7.07	7.09	8.51	7.33	6.66	6.51	-0.594549	-1.18903	-1.16993	-1.18269	-1.852	-2
17337750	Adgrf1	6	8.45	6.72	6.98	6.75	8.43	6.48	6.31	6.18	-1.73118	-1.46989	-1.70044	-1.9486	-2.12102	-2.25096
17215885	Agxt	6	11.21	10.44	10.23	10.05	11.35	10.4	9.63	9.59	-0.773996	-0.978196	-1.15704	-0.948601	-1.71809	-1.76129
17290288	Akr1c20	6	8.57	8.29	7.26	7.41	8.7	7.94	6.55	6.59	-0.275007	-1.31034	-1.15704	-0.757023	-2.15056	-2.11103
17457330	Akr1d1	6	10.92	9.49	9.67	10.21	11.24	9.03	9.35	9.49	-1.42761	-1.25096	-0.713696	-2.21101	-1.89142	-1.74846
17244350	Amdhd1	6	10.74	10.24	9.82	9.72	10.98	10.19	8.89	8.91	-0.495695	-0.918386	-1.02148	-0.790772	-2.09085	-2.07039
17409575	Amy1	6	10.49	9.6	9.64	9.56	10.74	9.86	8.64	8.74	-0.887525	-0.847997	-0.933573	-0.879706	-2.10098	-2
17526820	Bco2	6	8.47	7.88	7.51	7.17	8.72	7.86	6.4	6.27	-0.594549	-0.963474	-1.29866	-0.863938	-2.31904	-2.4489
17402846	Bdh2	6	7.22	6.18	5.75	6.21	7.61	6.38	6.31	5.98	-1.04264	-1.46989	-1.0072	-1.23266	-1.29866	-1.63227
17286487	Bphl	6	10.78	10.1	10.02	10.06	11.11	10.05	9.45	9.45	-0.678072	-0.757023	-0.722466	-1.05658	-1.65992	-1.65992
17513655	Car5a	6	10.21	9.07	8.76	9.23	10.27	8.9	8.47	8.42	-1.1375	-1.4489	-0.978196	-1.36737	-1.79909	-1.852
17511748	Ces1g	6	11.43	10.2	9.41	11.09	11.73	9.73	10.48	10.47	-1.23266	-2.02148	-0.344828	-2	-1.25096	-1.25701
17510484	Cib3	6	7.35	5.47	5.19	6.15	6.37	5.14	6.09	6	-1.87971	-2.16027	-1.20163	-1.23266	-0.275007	-0.367371
17241789	Cisd1	6	9.16	8.33	8.1	7.98	9.35	8.12	7.57	7.65	-0.831877	-1.05658	-1.18269	-1.23266	-1.77821	-1.70044
17255081	Cox11	6	6.82	6.6	6.66	5.99	6.88	6.63	5.22	5.23	-0.214125	-0.163499	-0.831877	-0.250962	-1.65992	-1.65076
17312396	Cyc1	6	9.12	8.51	8.38	8.14	9.3	8.37	7.54	7.48	-0.613532	-0.739848	-0.978196	-0.933573	-1.76129	-1.81967
17527581	Cyp1a2	6	11.76	9.88	9.37	11.19	11.79	9.32	10.32	10.36	-1.87971	-2.38957	-0.565597	-2.46989	-1.46989	-1.42761
17359088	Cyp26a1	6	8.01	7.3	6.51	6.39	8.12	6.81	5.95	5.77	-0.713696	-1.5008	-1.61824	-1.31034	-2.16993	-2.3505
17475385	Cyp2b9	6	4.24	7.45	3.59	4.08	11.71	8.51	9.08	9.14	3.20945	-0.650765	-0.163499	-3.20006	-2.62994	-2.57046
17337816	Cyp39a1	6	9.54	8.71	8.52	8.42	9.29	8.64	7.56	7.49	-0.831877	-1.02148	-1.1177	-0.650765	-1.73118	-1.79909
17455193	Cyp3a25	6	9.37	7.67	8.16	8.51	9.48	8.17	7.78	8.02	-1.70044	-1.20789	-0.863938	-1.31034	-1.70044	-1.45943
17417180	Cyp4a12a	6	6.97	5.24	6.32	5.52	5.69	5.65	5.81	5.65	-1.73118	-0.650765	-1.4489	-0.0426443	0.124328	-0.0426443
17445308	Cyp51	6	10.41	10.32	9.9	9.37	10.58	10.11	8.66	8.67	-0.0840643	-0.505891	-1.04264	-0.475085	-1.91839	-1.91073
17273292	Dcxr	6	9.1	8.26	8.03	8.14	9.37	8.15	7.75	7.81	-0.83996	-1.07039	-0.963474	-1.22033	-1.61824	-1.56071
17232426	Echdc1	6	9.85	9.23	8.95	8.66	10.06	9.17	8.38	8.31	-0.62293	-0.903038	-1.18903	-0.887525	-1.67807	-1.74846
17291821	Eci3	6	7.06	6.37	5.66	5.95	7.57	6.12	5.43	5.48	-0.687061	-1.40054	-1.11103	-1.4489	-2.14078	-2.09085
17219988	Efcab2	6	5.99	5.74	5.45	5.05	6.39	6.04	4.78	4.73	-0.250962	-0.536053	-0.941106	-0.344828	-1.60881	-1.65992
17329220	Ehhadh	6	10.77	9.02	9.36	9.26	11.21	9.05	9.34	9.39	-1.74846	-1.41143	-1.51096	-2.16027	-1.87184	-1.81967
17402558	Elovl6	6	10.63	9.25	9.39	9.21	10.9	9.06	8.75	8.78	-1.37851	-1.23879	-1.42223	-1.83996	-2.15056	-2.12102
17475026	Ethe1	6	9.93	8.9	8.85	8.86	10.19	8.89	8.37	8.4	-1.02857	-1.07724	-1.07039	-1.29866	-1.81967	-1.79077
17402350	Fabp2	6	9.8	9.39	9.11	8.21	10.18	9.57	8.75	8.8	-0.411426	-0.687061	-1.58976	-0.613532	-1.42761	-1.37851
17357460	Fads1	6	11.78	11.24	10.98	10.74	11.89	11.07	10.37	10.19	-0.536053	-0.799087	-1.04264	-0.823749	-1.52105	-1.70044
17362595	Fads2	6	11.9	11.02	10.54	10.28	12.05	10.82	9.73	9.73	-0.879706	-1.36177	-1.61824	-1.23266	-2.31904	-2.31904
17294899	Fam151b	6	6.97	6.6	6.41	6.17	7.35	6.49	5.61	5.74	-0.367371	-0.555816	-0.799087	-0.863938	-1.73985	-1.60881
17441490	Fbxo21	6	9.46	8.65	8.57	8.48	9.52	8.56	7.83	7.91	-0.807355	-0.887525	-0.978196	-0.963474	-1.69153	-1.60881
17307588	Fdft1	6	10.89	10.76	10.63	10.14	11.08	10.53	9.39	9.51	-0.124328	-0.263034	-0.748461	-0.545968	-1.69153	-1.57046
17406908	Fdps	6	10.25	9.87	9.59	8.95	10.55	9.63	8.27	8.4	-0.378512	-0.659925	-1.29866	-0.918386	-2.28096	-2.15056
17300544	Fitm1	6	8.11	6.86	6.88	6.64	8.76	6.95	6.93	6.94	-1.25096	-1.23266	-1.46989	-1.81147	-1.83188	-1.81967
17229007	Fmo4	6	7.81	7.53	7.27	7	8.25	7.4	6.25	6.25	-0.275007	-0.536053	-0.807355	-0.847997	-2	-2
17256707	G6pc	6	10.96	9.41	9.56	9.71	11.44	9.51	9.44	9.45	-1.5509	-1.40054	-1.25096	-1.92979	-2	-1.98914
17293313	Gas1	6	7.46	6.66	6.45	6.5	7.8	6.63	6.18	6.3	-0.799087	-1.0072	-0.963474	-1.16993	-1.61824	-1.5008
17312884	Gcat	6	8.93	7.93	7.87	7.69	9.16	8.11	7.6	7.43	-1	-1.05658	-1.23879	-1.04963	-1.56071	-1.73118
17374738	Gchfr	6	8.94	7.78	8.02	7.88	9.18	7.75	6.93	7	-1.15704	-0.918386	-1.05658	-1.42761	-2.25096	-2.17951
17442780	Glt1d1	6	8.29	7.55	6.62	7.44	8.22	7.5	6.8	6.96	-0.739848	-1.66903	-0.847997	-0.722466	-1.42223	-1.25701
17519649	Gsta4	6	9.93	8.14	7.43	8.32	10.29	8.1	8.57	8.53	-1.79077	-2.5008	-1.60881	-2.18903	-1.71809	-1.76129
17457876	Gstk1	6	10.82	10.19	10.23	10.19	11.03	10.1	9.41	9.43	-0.632268	-0.594549	-0.632268	-0.933573	-1.61824	-1.59932
17409130	Gstm3	6	10.16	9.61	8.12	10.12	10.45	9.09	9.55	9.5	-0.545968	-2.03914	-0.0426443	-1.36177	-0.903038	-0.948601
17241934	Gstt1	6	10.79	9.08	8.73	9.13	10.79	9.11	8.67	8.78	-1.70929	-2.06005	-1.65992	-1.67807	-2.12102	-2.01078
17241954	Gstt2	6	8.17	6.83	6.81	5.9	8.16	7.16	6.03	5.86	-1.33914	-1.36177	-2.26903	-1	-2.13093	-2.29866
17344736	H2-M10.3	6	4.81	3.19	4.14	4.34	4.68	4.42	3.86	3.87	-1.61824	-0.669027	-0.475085	-0.263034	-0.823749	-0.807355
17355538	Haus1	6	7.15	6.36	6.12	5.89	7.2	6.25	5.6	5.75	-0.790772	-1.02857	-1.25701	-0.948601	-1.59932	-1.4489
17225499	Hes6	6	7.62	7.06	6.84	6.61	7.45	6.94	5.87	5.8	-0.555816	-0.782409	-1.0072	-0.505891	-1.58015	-1.65076
17290173	Hmgcs1	6	12.16	11.52	11.41	11.04	12.31	11.36	10.42	10.39	-0.641546	-0.748461	-1.1177	-0.948601	-1.89142	-1.91839
17229466	Hsd17b7	6	9.52	9.03	9.01	8.11	9.66	8.89	7.79	7.8	-0.485427	-0.505891	-1.41143	-0.773996	-1.87184	-1.85997
17285056	Idi1	6	9.89	9.35	9.07	8.46	10.08	8.95	7.84	7.86	-0.536053	-0.823749	-1.42761	-1.13093	-2.23879	-2.22033
17334468	Igfals	6	9.01	7.09	7.38	7.65	8.87	7.12	7.07	7.02	-1.91839	-1.63227	-1.36177	-1.74846	-1.79909	-1.852
17214106	Igfbp2	6	10.08	8.15	8.32	8.44	10.05	8	7.79	7.8	-1.92979	-1.76129	-1.64155	-2.04963	-2.26003	-2.25096
17517605	Imp3	6	8.82	8.57	8.29	7.94	8.85	8.29	7.11	7.07	-0.250962	-0.526069	-0.879706	-0.555816	-1.73985	-1.77821
17435584	Insig1	6	11.93	11.31	10.92	11.08	11.99	11.22	10.08	10.02	-0.62293	-1.0072	-0.847997	-0.773996	-1.91073	-1.97085
17303722	Kcnk5	6	8.78	8.17	8.18	8.09	8.93	7.97	6.74	6.75	-0.613532	-0.604071	-0.687061	-0.963474	-2.18903	-2.17951
17437765	Klb	6	9.73	8.64	8.68	8.72	9.74	8.34	7.97	8.04	-1.09085	-1.04963	-1.0072	-1.40054	-1.76977	-1.70044
17460826	Klf15	6	10.06	9.44	9.12	9.1	10.05	9.46	8.18	8.14	-0.62293	-0.941106	-0.963474	-0.594549	-1.87184	-1.91073
17262644	Leap2	6	7.55	7.49	7.61	6.43	8.03	7.6	5.61	5.91	-0.0565835	0.0565835	-1.1177	-0.432959	-2.41954	-2.12102
17528629	Lipc	6	10.27	8.53	8.09	9.02	10.4	8.41	8.3	8.35	-1.73985	-2.17951	-1.25096	-1.98914	-2.10098	-2.04963
17357004	Macrod1	6	8.6	7.23	7.52	7.53	8.99	7.38	7.54	7.49	-1.36737	-1.07724	-1.07039	-1.60881	-1.4489	-1.5008
17257906	Map2k6	6	7.2	6.05	6.18	6.06	7.21	6.51	5.46	5.58	-1.15056	-1.02148	-1.1375	-0.695994	-1.74846	-1.63227
17295503	Mccc2	6	9.55	9.15	8.8	8.56	9.81	9.03	8.1	8.11	-0.400538	-0.748461	-0.992768	-0.782409	-1.70929	-1.70044
17529398	Me1	6	11.2	10.27	9.88	9.82	11.58	9.99	9.93	9.88	-0.933573	-1.32193	-1.37851	-1.58976	-1.65076	-1.70044
17315002	Mettl7a1	6	11.15	10.75	10.2	10.47	11.23	10.55	9.73	9.63	-0.400538	-0.948601	-0.678072	-0.678072	-1.5008	-1.59932
17301061	Mipep	6	8.02	7.65	7.39	7.14	8.3	7.68	6.73	6.65	-0.367371	-0.632268	-0.879706	-0.62293	-1.57046	-1.65076
17451536	Mmab	6	8.9	8.37	8.1	7.6	8.85	8.21	7.06	6.97	-0.526069	-0.799087	-1.29866	-0.641546	-1.79077	-1.87971
17312738	Mpst	6	8.82	8.53	8.31	7.64	8.84	8.54	7.25	7.27	-0.286881	-0.505891	-1.18269	-0.298658	-1.58976	-1.57046
17224125	Mreg	6	9.17	8.6	8.7	8.13	9.48	8.53	7.85	8.06	-0.565597	-0.475085	-1.04264	-0.948601	-1.63227	-1.42223
17426108	Mup21	6	6.74	7.64	6.94	5.35	7.03	7.76	5.76	5.05	0.903038	0.201634	-1.38957	0.731183	-1.26903	-1.9782
17513681	Mvd	6	8.43	8.31	8.01	7.22	8.7	8.05	6.88	6.85	-0.124328	-0.422233	-1.20789	-0.650765	-1.81967	-1.852
17338872	Ndufa11	6	6.88	6.71	7.32	6.26	7.45	7.01	5.75	6.04	-0.176323	0.443607	-0.62293	-0.443607	-1.70044	-1.41143
17225261	Ngef	6	8.12	7.57	7.37	7.04	8.32	7.42	6.72	6.54	-0.545968	-0.748461	-1.07724	-0.903038	-1.59932	-1.77821
17438062	Nipal1	6	9.24	8.16	7.65	7.39	9.26	8	6.92	6.9	-1.07724	-1.58976	-1.852	-1.25701	-2.33914	-2.35896
17331102	Nit2	6	10.34	9.76	9.49	9.7	10.67	9.66	8.88	8.93	-0.575312	-0.847997	-0.641546	-1.0072	-1.79077	-1.73985
17268884	Nr1d1	6	10.55	9.43	8.89	8.73	10.07	9.54	8.62	8.53	-1.1177	-1.65992	-1.81967	-0.526069	-1.4489	-1.54102
17219231	Nr1i3	6	10.15	8.53	8.53	9.26	10.09	8.36	8.44	8.51	-1.61824	-1.61824	-0.887525	-1.73118	-1.65076	-1.58015
17481550	Olfml1	6	7.79	7.09	6.91	6.73	8.15	6.79	6.43	6.52	-0.695994	-0.879706	-1.05658	-1.36177	-1.71809	-1.63227
17387778	Olfr1141	6	4.43	4.46	4.72	4.43	5.39	3.71	3.92	4.03	0.0285692	0.286881	0	-1.67807	-1.46989	-1.36177
17306314	Olfr1512	6	5.42	4.35	4.05	3.75	4.9	4.52	4.14	3.72	-1.07039	-1.36737	-1.66903	-0.378512	-0.757023	-1.18269
17331272	Olfr205	6	6.5	5.29	5.15	5.62	6.7	5.15	5.01	5.03	-1.20789	-1.3505	-0.879706	-1.5509	-1.69153	-1.66903
17263154	Olfr331	6	5.58	5.93	6.04	3.64	5.96	5.8	4.32	4.27	0.344828	0.464668	-1.94111	-0.163499	-1.64155	-1.69153
17543474	P2ry4	6	8.16	7.8	7	6.54	8.28	7.52	6.05	5.84	-0.356144	-1.15704	-1.61824	-0.757023	-2.22959	-2.44095
17358690	Papss2	6	12.18	10.69	10.43	10.8	12.16	10.74	10.51	10.54	-1.49057	-1.74846	-1.37851	-1.42223	-1.65076	-1.61824
17233873	Pbld1	6	10.1	9.3	9.58	9.5	10.34	9.25	8.48	8.56	-0.799087	-0.516015	-0.604071	-1.09085	-1.85997	-1.77821
17287772	Pcbd2	6	7.48	7.01	6.79	6.02	7.38	7.17	5.7	6.05	-0.475085	-0.687061	-1.45943	-0.214125	-1.67807	-1.32769
17267685	Pctp	6	9.68	8.37	8.64	8.21	9.99	8.37	8.03	8.02	-1.31034	-1.04264	-1.46989	-1.61824	-1.95977	-1.97085
17512691	Pdf	6	6.45	5.32	5.67	4.71	5.76	5.87	4.56	4.69	-1.13093	-0.782409	-1.73985	0.111031	-1.20163	-1.07039
17224133	Pecr	6	9.83	8.88	8.9	8.83	10.11	8.68	8.08	8.08	-0.948601	-0.933573	-1	-1.42761	-2.02857	-2.02857
17406745	Pmf1	6	7.51	7.01	7.19	6.66	8.14	7.08	6.41	6.23	-0.495695	-0.321928	-0.847997	-1.05658	-1.73118	-1.91073
17399474	Pmvk	6	9.33	8.4	8.14	7.51	9.64	8.18	7.39	7.46	-0.933573	-1.18903	-1.81967	-1.45943	-2.25096	-2.17951
17442060	Pptc7	6	8.5	8.01	7.75	7.56	8.43	7.74	6.83	7.22	-0.485427	-0.748461	-0.941106	-0.687061	-1.59932	-1.20789
17382592	Ptgds	6	8.33	7.35	7.06	6.74	7.94	6.99	6.79	6.68	-0.978196	-1.26903	-1.58976	-0.948601	-1.15056	-1.25701
17526813	Pts	6	8.52	8.15	7.88	7.69	8.75	8.14	7.1	7.16	-0.367371	-0.641546	-0.831877	-0.613532	-1.65076	-1.58976
17447904	Qdpr	6	8.96	8.45	7.9	8.17	9.14	8.26	7.55	7.54	-0.505891	-1.05658	-0.790772	-0.879706	-1.58976	-1.59932
17405746	Rarres1	6	8.47	7.13	7.42	7.6	8.81	7.04	7.19	7.21	-1.33914	-1.04963	-0.871844	-1.76977	-1.61824	-1.59932
17282158	Rdh11	6	10.14	9.24	8.71	8.53	10.49	9.07	7.75	7.71	-0.903038	-1.42761	-1.60881	-1.42223	-2.73985	-2.78031
17459676	Retsat	6	9.71	8.09	9.75	9.27	10.15	8.92	9.39	9.37	-1.61824	0.0426443	-0.443607	-1.23266	-0.757023	-0.782409
17316290	Ropn1l	6	6.93	6.68	6.31	5.84	7.15	6.57	5.51	5.53	-0.250962	-0.62293	-1.09085	-0.575312	-1.64155	-1.61824
17463169	Scnn1a	6	8.91	7.84	8.26	7.77	9.08	7.85	7.3	7.24	-1.07039	-0.650765	-1.1375	-1.23266	-1.77821	-1.83996
17314074	Selo	6	9.61	8.75	8.68	8.12	9.71	8.65	8.01	7.93	-0.863938	-0.933573	-1.49057	-1.05658	-1.70044	-1.77821
17278239	Serpina4-ps1	6	10.05	7.92	9.22	7.62	8.11	7.35	7.45	7.63	-2.13093	-0.831877	-2.43029	-0.757023	-0.659925	-0.475085
17283573	Serpina6	6	12.15	10.85	9.62	10.4	12.26	10.6	10.41	10.36	-1.29866	-2.53107	-1.74846	-1.65992	-1.852	-1.89918
17291241	Slc17a4	6	9.66	8.02	7.76	8.03	9.9	7.95	7.71	7.72	-1.64155	-1.89918	-1.63227	-1.9486	-2.18903	-2.17951
17362430	Slc22a30	6	6.56	5.69	5.73	5.47	6.64	5.81	4.72	4.58	-0.871844	-0.831877	-1.09085	-0.831877	-1.91839	-2.06005
17308714	Slc25a30	6	8.96	7.59	8.16	7.22	8.72	8.01	7.79	7.83	-1.36737	-0.799087	-1.73985	-0.713696	-0.933573	-0.887525
17263765	Slc47a1	6	10.01	8.64	8.42	8.72	10.24	8.59	7.62	7.63	-1.36737	-1.58976	-1.29278	-1.65076	-2.62059	-2.61117
17513878	Spata2l	6	8.06	7.02	7	6.74	8.06	6.91	6.12	5.92	-1.04264	-1.05658	-1.32193	-1.15056	-1.94111	-2.14078
17294135	Srd5a1	6	9.23	7.73	7.42	7.69	9.02	7.53	7.31	7.24	-1.5008	-1.81147	-1.54102	-1.49057	-1.70929	-1.77821
17290781	Sugct	6	8.64	7.34	7.09	7.24	9.2	7.51	6.6	6.56	-1.29866	-1.5509	-1.40054	-1.69153	-2.59932	-2.63923
17449394	Sult1b1	6	7.58	6.69	6.04	6.37	8.1	6.41	5.71	5.68	-0.887525	-1.54102	-1.20789	-1.69153	-2.38957	-2.41954
17345989	Sult1c2	6	7.26	5.99	5.48	5.82	7.67	5.97	5.45	5.61	-1.26903	-1.77821	-1.43829	-1.70044	-2.22033	-2.06005
17473932	Sult2a5	6	5.71	5.27	4.35	6.47	7.72	4.19	5.47	5.54	-0.443607	-1.36177	0.757023	-3.52982	-2.25096	-2.17951
17232489	Sult3a1	6	9.95	9.57	8.38	9.06	10.2	9.61	7.56	7.55	-0.378512	-1.57046	-0.887525	-0.594549	-2.63923	-2.65076
17246284	Suox	6	10.16	9.46	9.35	9.39	10.32	9.59	8.69	8.75	-0.695994	-0.807355	-0.773996	-0.731183	-1.63227	-1.57046
17533234	Sytl5	6	7.46	6.9	6.01	6.4	7.78	6.6	6.02	6.05	-0.555816	-1.4489	-1.05658	-1.18269	-1.76129	-1.73118
17309397	Tgds	6	8.08	8.09	8.11	7.39	8.5	8	6.77	6.93	0.0143553	0.0285692	-0.687061	-0.495695	-1.73118	-1.57046
17467575	Thnsl2	6	8.69	8.38	8.05	8.09	9.21	8.34	7.42	7.36	-0.31034	-0.641546	-0.604071	-0.871844	-1.79077	-1.852
17546222	Tmlhe	6	8.65	8.38	8.3	7.77	8.89	8.2	7.3	7.3	-0.275007	-0.344828	-0.879706	-0.687061	-1.58976	-1.58976
17219356	Tstd1	6	8.81	7.3	8.17	8.21	9.22	7.14	7.98	7.97	-1.51096	-0.641546	-0.604071	-2.08066	-1.23879	-1.25096
17449363	Ugt2a3	6	10.87	8.94	8.62	9.2	10.9	8.85	9.04	8.99	-1.92979	-2.25096	-1.66903	-2.04963	-1.85997	-1.91073
17449332	Ugt2b36	6	10.76	10.06	9.1	10.17	10.87	9.66	9.75	9.75	-0.695994	-1.65992	-0.594549	-1.20789	-1.1177	-1.1177
17489369	Usf2	6	8.09	7.58	7.42	6.99	8.21	7.41	6.53	6.67	-0.505891	-0.669027	-1.09761	-0.799087	-1.67807	-1.54102
17493095	Vmn2r74	6	5.95	4.3	3.6	4.52	3.84	3.99	4.3	4.9	-1.65076	-2.3505	-1.42761	0.15056	0.464668	1.05658
17279230	Zfyve21	6	8.31	7.71	7.62	7.28	8.3	7.65	6.7	6.69	-0.604071	-0.687061	-1.02857	-0.650765	-1.59932	-1.60881
